# Supplementary material for: Association Between Plasma Fibulin-1 and Brachial-Ankle Pulse Wave Velocity in Arterial Stiffness
Source: Front Cardiovasc Med. 2022 Jul 7;9:837490. doi: 10.3389/fcvm.2022.837490 (PMC9302601; doi:10.3389/fcvm.2022.837490)
Supplement: Supplementary Table 2 — A complete list of proteins and their regulation from the proteome results. [file Table_2.XLSX]

## Sheet: Summary-Result
N	Accession	Name	Species	Protein Mass	Protein Length	Batch-1 Y1:B1	Batch-2 Y1:B1	Batch-1 Y1:B2	Batch-2 Y1:B2	Batch-1 Y1:B3	Batch-2 Y1:B3	Batch-1 Y2:B1	Batch-2 Y2:B1	Batch-1 Y2:B2	Batch-2 Y2:B2	Batch-1 Y2:B3	Batch-2 Y2:B3	Batch-1 Y3:B1	Batch-2 Y3:B1	Batch-1 Y3:B2	Batch-2 Y3:B2	Batch-1 Y3:B3	Batch-2 Y3:B3	Y:B	SD Y:B	PVal Y:B	Qval Y:B
1	sp|P04114|APOB_HUMAN	Apolipoprotein B-100 OS=Homo sapiens OX=9606 GN=APOB PE=1 SV=2	HUMAN	515600	4563	1.09648	1.04713	1.21339	0.912011	1.13763	0.954993	1	1.05682	1.10662	0.92045	1.03753	0.954993	1.09648	1.18032	1.20226	1.02802	1.13763	1.07647	1.0644	0.0484504	0.00363774	0.0218669
2	sp|P0C0L4|CO4A_HUMAN	Complement C4-A OS=Homo sapiens OX=9606 GN=C4A PE=1 SV=2	HUMAN	192784	1744	0.862979	0.92045	0.972747	0.895365	1.08643	1.01859	0.831764	0.990832	0.937562	0.963829	1.04713	1.09648	0.946237	0.809096	1.0666	0.77983	1.19124	0.887156	0.96135	0.0735192	0.133371	0.242943
3	sp|P01024|CO3_HUMAN	Complement C3 OS=Homo sapiens OX=9606 GN=C3 PE=1 SV=2	HUMAN	187147	1663	1.22462	1.08643	1.11686	1.23595	1.44544	1.30617	1.05682	1.24738	0.963829	1.41906	1.25892	1.49969	1.20226	0.824138	1.09648	0.937562	1.43219	0.990832	1.18581	0.129739	0.0018868	0.0136101
4	sp|P02751|FINC_HUMAN	Fibronectin OS=Homo sapiens OX=9606 GN=FN1 PE=1 SV=5	HUMAN	272319	2477	1	0.981748	0.972747	0.831764	0.928966	0.83946	1.00925	1.03753	0.981748	0.879022	0.937562	0.887156	1.03753	1.23595	1.00925	1.04713	0.963829	1.05682	0.979859	0.0806734	0.413033	0.539736
5	sp|P02675|FIBB_HUMAN	Fibrinogen beta chain OS=Homo sapiens OX=9606 GN=FGB PE=1 SV=2	HUMAN	55927.9	491	1.02802	1.05682	1.04713	0.912011	1.04713	1.02802	0.963829	1.13763	0.981748	0.981748	0.981748	1.10662	1.03753	1.08643	1.05682	0.937562	1.05682	1.0666	1.02857	0.0331657	0.0340124	0.0938811
6	sp|P02671|FIBA_HUMAN	Fibrinogen alpha chain OS=Homo sapiens OX=9606 GN=FGA PE=1 SV=2	HUMAN	94972.5	866	1.01859	1.0666	1.05682	0.903649	1.04713	1.03753	0.954993	1.19124	0.990832	1.00925	0.981748	1.15878	1.05682	1.09648	1.09648	0.928966	1.08643	1.07647	1.04215	0.0370075	0.00921917	0.0383659
7	sp|Q9Y490|TLN1_HUMAN	Talin-1 OS=Homo sapiens OX=9606 GN=TLN1 PE=1 SV=3	HUMAN	269764	2541	0.648634	0.21677	0.151356	10.0925	0.383707	0.337287	2.1677	0.123595	0.461318	6.72977	1.28233	0.18197	0.101859	0.0356451	0.0380189	1.1695	0.0685488	0.0444631	1.34639	1.78135	0.293828	0.439118
8	tr|C9JEU5|C9JEU5_HUMAN	Fibrinogen gamma chain OS=Homo sapiens OX=9606 GN=FGG PE=1 SV=1	HUMAN	50322.1	445	1.05682	1.08643	1.10662	0.92045	1.10662	1.05682	0.946237	1.19124	0.990832	1.00925	0.990832	1.15878	1.09648	1.1272	1.14815	0.963829	1.14815	1.09648	1.06673	0.0400538	0.000963023	0.00883043
9	sp|P08603|CFAH_HUMAN	Complement factor H OS=Homo sapiens OX=9606 GN=CFH PE=1 SV=4	HUMAN	139095	1231	0.559758	1.55597	0.954993	0.267917	0.642688	1.52757	0.270396	3.7325	0.465586	0.642688	0.30479	3.49945	1.08643	3.25087	1.83654	0.510505	1.22462	3.19154	1.41804	0.657603	0.219521	0.35451
10	sp|P02647|APOA1_HUMAN	Apolipoprotein A-I OS=Homo sapiens OX=9606 GN=APOA1 PE=1 SV=1	HUMAN	30777.6	267	0.954993	1.02802	0.990832	0.946237	0.912011	1.03753	0.928966	1.01859	0.963829	0.937562	0.887156	1.02802	1.04713	1.01859	1.08643	0.946237	1	1.02802	0.986674	0.0286374	0.190172	0.319513
11	sp|P00450|CERU_HUMAN	Ceruloplasmin OS=Homo sapiens OX=9606 GN=CP PE=1 SV=1	HUMAN	122204	1065	0.201372	0.37325	0.452898	0.331131	0.21677	0.698232	0.0474242	1.45881	0.0847227	1.23595	0.0432514	2.53513	0.461318	0.903649	1.14815	0.765597	0.515229	1.72187	0.733042	0.336742	0.0372275	0.100199
12	sp|P02768|ALBU_HUMAN	Albumin OS=Homo sapiens OX=9606 GN=ALB PE=1 SV=2	HUMAN	69365.9	609	0.691831	1.08643	1.03753	1.02802	1.08643	1.1272	0.751623	1.00925	1.1272	0.963829	1.18032	1.05682	0.787046	0.954993	1.18032	0.903649	1.23595	0.990832	1.01107	0.103292	0.863325	0.924869
13	sp|P00734|THRB_HUMAN	Prothrombin OS=Homo sapiens OX=9606 GN=F2 PE=1 SV=2	HUMAN	70036.3	622	1.0666	1.04713	1.07647	0.912011	1.03753	1.00925	0.972747	1.02802	0.972747	0.895365	0.946237	0.981748	1.1272	1.07647	1.13763	0.937562	1.09648	1.02802	1.0194	0.0521172	0.322712	0.461871
14	sp|P04003|C4BPA_HUMAN	C4b-binding protein alpha chain OS=Homo sapiens OX=9606 GN=C4BPA PE=1 SV=2	HUMAN	67032.6	597	1.48594	1.01859	2.96483	0.946237	1.48594	0.990832	1.88799	0.990832	4.05509	0.92045	1.97697	0.963829	2.63027	1.04713	5.19996	0.972747	2.75423	1.01859	1.85058	0.61155	0.000545866	0.0060268
15	sp|P21333|FLNA_HUMAN	Filamin-A OS=Homo sapiens OX=9606 GN=FLNA PE=1 SV=4	HUMAN	280738	2647	0.343558	0.288403	0.141906	8.16582	0.258226	0.440555	1.58489	0.157036	0.559758	5.05825	1.1272	0.233346	0.144544	0.0409261	0.0685488	0.946237	0.113763	0.0534564	1.09591	1.41652	0.18452	0.312932
16	sp|P01009|A1AT_HUMAN	Alpha-1-antitrypsin OS=Homo sapiens OX=9606 GN=SERPINA1 PE=1 SV=3	HUMAN	46736.2	418	1.6293	1.65959	1.19124	1.99526	1.67494	2.01372	1.35519	1.70608	0.990832	2.07014	1.39316	2.07014	2.03236	0.801678	1.48594	0.972747	2.0893	0.972747	1.56135	0.177088	3.38569e-06	0.000610552
17	sp|P06727|APOA4_HUMAN	Apolipoprotein A-IV OS=Homo sapiens OX=9606 GN=APOA4 PE=1 SV=4	HUMAN	45371.7	396	0.990832	0.963829	1.08643	0.794328	0.862979	0.912011	1.00925	0.824138	1.10662	0.679204	0.879022	0.77983	1.11686	1.11686	1.22462	0.912011	0.972747	1.05682	0.960466	0.092672	0.200454	0.332655
18	sp|P04275|VWF_HUMAN	von Willebrand factor OS=Homo sapiens OX=9606 GN=VWF PE=1 SV=4	HUMAN	309262	2813	0.366438	3.16228	3.34195	1.20226	0.353183	1.77011	0.299226	3.49945	2.77971	1.25892	0.280543	1.77011	0.591562	2.31206	5.19996	0.816582	0.544503	1.1272	1.70423	0.694226	0.0114479	0.0436149
19	sp|P35579|MYH9_HUMAN	Myosin-9 OS=Homo sapiens OX=9606 GN=MYH9 PE=1 SV=4	HUMAN	226530	1960	0.474242	0.570164	0.175388	9.81748	0.319154	0.737904	2.03236	0.30761	0.685488	5.91562	1.2942	0.401791	0.30761	0.10666	0.109648	1.90546	0.185353	0.134276	1.41558	1.64115	0.594002	0.703184
20	sp|P00747|PLMN_HUMAN	Plasminogen OS=Homo sapiens OX=9606 GN=PLG PE=1 SV=2	HUMAN	90568.4	810	0.737904	9.2045	0.946237	2.24905	0.92045	4.74242	1.57036	2.96483	2.29087	0.660694	2.12814	1.43219	2.05116	1.51356	2.75423	0.319154	2.67917	0.737904	2.21682	1.11802	0.000583003	0.0061844
21	sp|P10909|CLUS_HUMAN	Clusterin OS=Homo sapiens OX=9606 GN=CLU PE=1 SV=1	HUMAN	52494.2	449	2.18776	2.67917	0.636796	0.524808	0.452898	1.10662	1.87068	1.45881	0.539511	0.337287	0.413047	0.586138	7.44732	7.58578	2.42103	1.47231	1.87068	3.19154	2.04346	2.21341	0.368437	0.49956
22	sp|P01023|A2MG_HUMAN	Alpha-2-macroglobulin OS=Homo sapiens OX=9606 GN=A2M PE=1 SV=3	HUMAN	163290	1474	0.175388	2.1677	0.758578	1.97697	0.809096	6.13762	0.151356	1.1695	0.731139	1.04713	0.772681	3.46737	0.469894	0.108643	2.22844	0.101859	2.39883	0.288403	1.3867	0.933334	0.601289	0.708709
23	tr|B4DPQ0|B4DPQ0_HUMAN	Complement subcomponent C1r OS=Homo sapiens OX=9606 GN=C1R PE=1 SV=1	HUMAN	81889	719	0.679204	1.51356	0.83946	0.180302	2.85759	0.283139	0.711214	7.31139	0.928966	0.83946	3.10456	1.45881	2.51189	1.51356	3.28095	0.194089	9.37562	0.296483	2.10446	1.44071	0.0544521	0.130348
24	sp|P09871|C1S_HUMAN	Complement C1s subcomponent OS=Homo sapiens OX=9606 GN=C1S PE=1 SV=1	HUMAN	76683.9	688	1.44544	3.13329	1.64437	0.469894	6.54636	2.48886	1.85353	4.44631	2.03236	0.654636	7.65597	3.31131	3.98107	2.29087	4.52898	0.343558	14.9969	1.83654	3.53668	2.30766	0.00115435	0.00960778
25	sp|P04004|VTNC_HUMAN	Vitronectin OS=Homo sapiens OX=9606 GN=VTN PE=1 SV=1	HUMAN	54305.1	478	4.44631	1.04713	1.94089	0.824138	6.13762	0.972747	6.0256	1.02802	2.44343	0.809096	7.94328	0.954993	6.0256	1.28233	2.42103	1.00925	8.24138	1.19124	3.04134	1.23805	0.000157368	0.00283787
26	sp|P12814|ACTN1_HUMAN	Alpha-actinin-1 OS=Homo sapiens OX=9606 GN=ACTN1 PE=1 SV=2	HUMAN	103057	892	1.08643	0.554626	0.18197	11.272	0.428549	0.879022	4.96592	0.107647	0.772681	2.63027	1.95885	0.165959	0.363078	0.0570164	0.077983	0.903649	0.177011	0.0772681	1.48111	1.76479	0.648262	0.749379
27	sp|P01031|CO5_HUMAN	Complement C5 OS=Homo sapiens OX=9606 GN=C5 PE=1 SV=4	HUMAN	188304	1676	1.94089	5.54626	1.64437	6.72977	12.3595	14.5881	0.887156	2.24905	0.751623	2.77971	7.31139	7.04693	1.97697	0.17378	1.69044	0.248886	12.942	0.60256	4.52608	4.08959	0.00596766	0.0304576
28	sp|P12259|FA5_HUMAN	Coagulation factor V OS=Homo sapiens OX=9606 GN=F5 PE=1 SV=4	HUMAN	251701	2224	3.43558	4.44631	2.07014	0.597035	1.13763	1.69044	3.28095	2.55859	1.95885	0.366438	1.1272	0.912011	5.05825	9.0365	3.0761	1.30617	1.8197	3.66438	2.64124	1.91786	0.00651475	0.0320407
29	sp|P02649|APOE_HUMAN	Apolipoprotein E OS=Homo sapiens OX=9606 GN=APOE PE=1 SV=1	HUMAN	36153.8	317	3.69828	15.417	22.08	1.11686	3.7325	4.28548	2.80543	10.666	17.5388	0.666807	2.72898	2.46604	6.0256	12.5892	28.5759	0.554626	6.19441	2.14783	7.96055	3.91732	7.15417e-06	0.0004838
30	sp|P07996|TSP1_HUMAN	Thrombospondin-1 OS=Homo sapiens OX=9606 GN=THBS1 PE=1 SV=2	HUMAN	129382	1170	0.937562	0.369828	0.21677	12.3595	0.353183	0.452898	8.70964	0.18197	1.85353	7.65597	3.19154	0.214783	0.16293	0.0409261	0.0496592	1.05682	0.0672977	0.0444631	2.10662	2.39224	0.750375	0.831871
31	sp|P01871|IGHM_HUMAN	Immunoglobulin heavy constant mu OS=Homo sapiens OX=9606 GN=IGHM PE=1 SV=4	HUMAN	49439.4	453	1.09648	1.20226	1.08643	0.972747	0.765597	0.972747	0.92045	1.57036	0.912011	1.27057	0.642688	1.27057	1.1695	1.20226	1.15878	0.972747	0.816582	0.981748	1.0547	0.128871	0.292441	0.438257
32	sp|P18206|VINC_HUMAN	Vinculin OS=Homo sapiens OX=9606 GN=VCL PE=1 SV=4	HUMAN	123798	1134	0.47863	0.42462	0.158489	6.13762	0.328095	0.912011	1.28233	0.220801	0.409261	3.46737	1.00925	0.487529	0.175388	0.0440555	0.0704693	0.529663	0.123595	0.0717794	0.907275	1.00523	0.136071	0.246201
33	tr|A0A3B3ISJ1|A0A3B3ISJ1_HUMAN	Vitamin K-dependent protein S OS=Homo sapiens OX=9606 GN=PROS1 PE=1 SV=1	HUMAN	73757.1	662	2.83139	1.64437	4.2462	0.353183	2.24905	1.69044	2.12814	1.14815	3.19154	0.263027	1.64437	1.1695	2.31206	3.04789	3.53183	0.660694	1.8197	3.10456	2.05756	0.412271	7.80213e-06	0.000468995
34	sp|P27169|PON1_HUMAN	Serum paraoxonase/arylesterase 1 OS=Homo sapiens OX=9606 GN=PON1 PE=1 SV=3	HUMAN	39731	355	9.54993	1.48594	4.36516	1.0666	1.95885	1.34276	4.32514	0.824138	1.40605	0.591562	0.648634	0.737904	12.4738	1.38038	5.05825	0.990832	2.46604	1.24738	2.88441	2.07236	0.0100401	0.0399388
35	sp|P02774|VTDB_HUMAN	Vitamin D-binding protein OS=Homo sapiens OX=9606 GN=GC PE=1 SV=2	HUMAN	52916.9	474	0.912011	0.353183	0.17378	15.9956	0.487529	0.737904	1.78649	0.20893	0.30761	12.3595	0.92045	0.428549	0.258226	0.0214783	0.0711213	0.436516	0.141906	0.0267917	1.97931	3.0111	0.506983	0.633436
36	sp|P01857|IGHG1_HUMAN	Immunoglobulin heavy constant gamma 1 OS=Homo sapiens OX=9606 GN=IGHG1 PE=1 SV=1	HUMAN	36105.7	330	2.10863	1.7378	0.698232	8.09096	4.16869	1.14815	4.01791	1.45881	1.28233	7.37904	6.48634	0.981748	5.24808	3.69828	1.59956	15.8489	10.4713	2.48886	4.38409	2.10374	1.94612e-05	0.000752035
37	sp|P02787|TRFE_HUMAN	Serotransferrin OS=Homo sapiens OX=9606 GN=TF PE=1 SV=3	HUMAN	77063.2	698	0.138038	1.39316	1.41906	0.765597	2.46604	3.28095	0.313329	1.51356	3.90841	0.862979	6.19441	3.90841	0.246604	0.149969	3.04789	0.0946237	4.87529	0.310456	1.93827	1.47895	0.315524	0.458867
38	sp|Q14624|ITIH4_HUMAN	Inter-alpha-trypsin inhibitor heavy chain H4 OS=Homo sapiens OX=9606 GN=ITIH4 PE=1 SV=4	HUMAN	103357	930	0.698232	-	1.78649	-	1.75388	-	0.190546	-	0.47863	-	0.465586	-	1.49969	-	3.94457	-	3.80189	-	1.62439	1.40324	0.816896	0.891009
39	sp|Q86UX7|URP2_HUMAN	Fermitin family homolog 3 OS=Homo sapiens OX=9606 GN=FERMT3 PE=1 SV=1	HUMAN	75952.1	667	1.03753	0.363078	0.285759	11.272	0.444631	0.390841	2.70396	0.109648	0.765597	3.94457	1.23595	0.121339	0.222843	0.0401791	0.0737904	0.937562	0.104713	0.0428548	1.33871	1.80954	0.354316	0.485278
40	sp|P01008|ANT3_HUMAN	Antithrombin-III OS=Homo sapiens OX=9606 GN=SERPINC1 PE=1 SV=1	HUMAN	52601.9	464	24.2103	1.48594	1.5417	12.8233	31.0456	8.87156	14.8594	1.6293	0.672977	14.4544	21.4783	10	27.5423	0.0666807	1.83654	0.642688	35.3183	0.30761	11.5993	5.98353	4.65546e-05	0.00148153
41	sp|P60709|ACTB_HUMAN	Actin, cytoplasmic 1 OS=Homo sapiens OX=9606 GN=ACTB PE=1 SV=1	HUMAN	41736.4	375	0.937562	0.515229	0.194089	13.3045	0.444631	0.855067	1.72187	0.239883	0.331131	8.62979	0.77983	0.401791	0.580764	0.0260615	0.12942	0.363078	0.275423	0.030479	1.65337	2.33083	0.550807	0.666637
42	sp|P05160|F13B_HUMAN	Coagulation factor XIII B chain OS=Homo sapiens OX=9606 GN=F13B PE=1 SV=3	HUMAN	75510.1	661	2.70396	0.436516	1.75388	0.127057	3.34195	0.263027	1.0666	4.05509	0.672977	1.09648	1.43219	2.22844	2.42103	2.85759	1.64437	0.801678	3.46737	1.65959	1.77943	0.691515	0.00731558	0.0341183
43	sp|P23142|FBLN1_HUMAN	Fibulin-1 OS=Homo sapiens OX=9606 GN=FBLN1 PE=1 SV=4	HUMAN	77213.3	703	0.505825	4.28548	2.24905	2.85759	0.57544	5.05825	1.97697	2.33346	8.47227	1.30617	2.58226	2.55859	1.80302	3.53183	7.72681	2.35505	2.35505	4.61318	3.17479	1.07825	4.66489e-06	0.000504741
44	sp|P04264|K2C1_HUMAN	Keratin, type II cytoskeletal 1 OS=Homo sapiens OX=9606 GN=KRT1 PE=1 SV=6	HUMAN	66038.5	644	0.128233	0.233346	0.390841	0.16293	0.608135	0.192309	0.0337287	0.954993	0.0824138	0.613762	0.123595	0.794328	0.0772681	0.619441	0.214783	0.409261	0.313329	0.501187	0.358549	0.0957093	5.85415e-06	0.000452442
45	sp|P03952|KLKB1_HUMAN	Plasma kallikrein OS=Homo sapiens OX=9606 GN=KLKB1 PE=1 SV=1	HUMAN	71369.2	638	0.83946	1.07647	1.6293	0.118032	0.349945	0.195884	1.08643	2.70396	2.55859	0.239883	0.416869	0.428549	1.18032	1.90546	2.77971	0.177011	0.465586	0.293765	1.02473	0.585583	0.497635	0.624641
46	tr|Q5T985|Q5T985_HUMAN	Inter-alpha-trypsin inhibitor heavy chain H2 OS=Homo sapiens OX=9606 GN=ITIH2 PE=1 SV=1	HUMAN	105215	935	2.12814	13.1826	0.554626	4.01791	0.383707	1.90546	0.57544	1.58489	0.141906	0.401791	0.111686	0.197697	4.01791	8.09096	1.14815	2.37684	0.765597	1.07647	2.3701	2.65661	0.583418	0.696753
47	sp|P00488|F13A_HUMAN	Coagulation factor XIII A chain OS=Homo sapiens OX=9606 GN=F13A1 PE=1 SV=4	HUMAN	83266.8	732	5.44503	2.14783	0.660694	2.05116	3.28095	2.80543	5.80764	2.33346	0.666807	2.24905	3.19154	2.99226	4.09261	0.436516	0.487529	0.465586	2.51189	0.586138	2.34512	1.22606	0.0160927	0.0558086
48	sp|P06396|GELS_HUMAN	Gelsolin OS=Homo sapiens OX=9606 GN=GSN PE=1 SV=1	HUMAN	85696.9	782	0.436516	-	0.501187	-	1.30617	-	0.801678	-	0.954993	-	2.48886	-	0.544503	-	0.619441	-	1.6293	-	1.0314	0.676162	0.51533	0.639435
49	sp|P13645|K1C10_HUMAN	Keratin, type I cytoskeletal 10 OS=Homo sapiens OX=9606 GN=KRT10 PE=1 SV=6	HUMAN	58826.9	584	0.187068	0.113763	0.380189	0.0903649	0.847227	0.128233	0.0444631	0.660694	0.0744732	0.47863	0.139316	0.60256	0.109648	0.570164	0.231207	0.409261	0.444631	0.515229	0.33484	0.10817	1.29097e-05	0.000537241
50	sp|P02765|FETUA_HUMAN	Alpha-2-HS-glycoprotein OS=Homo sapiens OX=9606 GN=AHSG PE=1 SV=2	HUMAN	39340.4	367	0.515229	0.185353	0.586138	0.152757	0.972747	0.0855067	0.288403	1.49969	0.310456	1.23595	0.524808	0.534564	0.267917	1.92309	0.270396	1.6293	0.469894	0.724436	0.676479	0.263918	0.00936193	0.0383697
51	sp|P80108|PHLD_HUMAN	Phosphatidylinositol-glycan-specific phospholipase D OS=Homo sapiens OX=9606 GN=GPLD1 PE=1 SV=3	HUMAN	92335.7	840	5.44503	1.51356	10.7647	0.239883	1.24738	0.436516	4.16869	4.13048	8.95365	0.642688	0.963829	1.19124	2.31206	6.48634	5.29664	1.05682	0.515229	1.92309	3.18265	1.74138	0.00392521	0.0228338
52	sp|P14618|KPYM_HUMAN	Pyruvate kinase PKM OS=Homo sapiens OX=9606 GN=PKM PE=1 SV=4	HUMAN	57936.4	531	1.55597	0.564937	0.197697	8.3946	0.505825	1.40605	6.08135	0.285759	0.698232	4.7863	1.90546	0.711214	1.70608	0.0390841	0.195884	0.49204	0.539511	0.0816582	1.67487	1.39605	0.594953	0.702772
53	sp|P00738|HPT_HUMAN	Haptoglobin OS=Homo sapiens OX=9606 GN=HP PE=1 SV=1	HUMAN	45205.1	406	0.37325	1.36773	16.9044	1.22462	3.66438	8.62979	0.280543	1.41906	10	1.2942	3.04789	8.62979	0.554626	0.0685488	17.378	0.0613762	4.92039	0.291072	4.45054	3.39242	0.0367559	0.0994248
54	sp|P20742|PZP_HUMAN	Pregnancy zone protein OS=Homo sapiens OX=9606 GN=PZP PE=1 SV=4	HUMAN	163862	1482	1.44544	6.0256	0.0765597	24.4343	0.0619441	26.7917	0.972747	0.0895365	0.0369828	0.461318	0.0296483	0.642688	19.0546	0.349945	0.879022	1.99526	0.685488	2.55859	4.81063	5.42491	0.204289	0.33491
55	sp|P02748|CO9_HUMAN	Complement component C9 OS=Homo sapiens OX=9606 GN=C9 PE=1 SV=2	HUMAN	63172.7	559	0.301995	0.356451	1.78649	0.226986	0.758578	1.47231	0.0765597	2.44343	0.359749	1.49969	0.167494	8.47227	0.519996	0.175388	2.96483	0.109648	1.33045	0.717794	1.3189	1.19148	0.992036	0.995717
56	sp|Q9BXR6|FHR5_HUMAN	Complement factor H-related protein 5 OS=Homo sapiens OX=9606 GN=CFHR5 PE=1 SV=1	HUMAN	64419	569	6.36796	2.05116	5.49541	1	1.90546	6.48634	5.29664	3.46737	4.32514	1.72187	1.58489	10.1859	6.08135	1.27057	5.24808	0.60256	1.80302	4.28548	3.84329	0.952288	1.33942e-07	7.24629e-05
57	sp|Q08380|LG3BP_HUMAN	Galectin-3-binding protein OS=Homo sapiens OX=9606 GN=LGALS3BP PE=1 SV=1	HUMAN	65330.3	585	9.28966	8.16582	16.1436	0.660694	1.23595	0.895365	12.7057	1.03753	19.9526	0.100925	1.90546	0.125893	13.6773	13.1826	21.0863	1.14815	2.03236	1.57036	6.93979	4.61582	0.00192911	0.0135539
58	sp|O00391|QSOX1_HUMAN	Sulfhydryl oxidase 1 OS=Homo sapiens OX=9606 GN=QSOX1 PE=1 SV=3	HUMAN	82576.9	747	1.58489	2.51189	0.954993	0.855067	0.83946	1.61436	3.16228	1.13763	2.05116	0.401791	1.6293	0.787046	2.65461	1.25892	1.87068	0.483059	1.57036	0.831764	1.45551	0.460478	0.0111485	0.0430812
59	sp|P01876|IGHA1_HUMAN	Immunoglobulin heavy constant alpha 1 OS=Homo sapiens OX=9606 GN=IGHA1 PE=1 SV=2	HUMAN	37654.3	353	0.515229	-	12.1339	-	8.3946	-	0.912011	-	16.7494	-	12.1339	-	0.794328	-	16.293	-	12.1339	-	8.89558	6.59273	0.0114657	0.043377
60	sp|P01042|KNG1_HUMAN	Kininogen-1 OS=Homo sapiens OX=9606 GN=KNG1 PE=1 SV=2	HUMAN	71957	644	1.52757	0.77983	1.85353	0.207014	1.13763	0.328095	0.270396	1.95885	0.319154	0.47863	0.210863	0.801678	1.18032	1.00925	1.47231	0.267917	0.92045	0.436516	0.842222	0.278236	0.105801	0.202974
61	sp|P07900|HS90A_HUMAN	Heat shock protein HSP 90-alpha OS=Homo sapiens OX=9606 GN=HSP90AA1 PE=1 SV=5	HUMAN	84659	732	0.691831	0.444631	0.203236	3.13329	0.313329	0.608135	2.18776	0.258226	0.570164	1.97697	0.895365	0.346737	0.42462	0.0691831	0.128233	0.405508	0.18197	0.0937562	0.718497	0.539293	0.0592448	0.138153
62	sp|P11021|BIP_HUMAN	Endoplasmic reticulum chaperone BiP OS=Homo sapiens OX=9606 GN=HSPA5 PE=1 SV=2	HUMAN	72332.4	654	0.83946	0.648634	0.42462	0.597035	0.731139	0.432514	0.619441	0.534564	0.30479	0.496592	0.483059	0.380189	0.990832	0.630957	0.452898	0.586138	0.758578	0.413047	0.573583	0.133468	6.19431e-05	0.00159577
63	sp|P67936|TPM4_HUMAN	Tropomyosin alpha-4 chain OS=Homo sapiens OX=9606 GN=TPM4 PE=1 SV=3	HUMAN	28521.5	248	1.49969	0.457088	0.237684	7.58578	0.524808	0.717794	3.56451	0.183654	0.597035	3.31131	1.34276	0.285759	0.30761	0.0510505	0.0724436	0.765597	0.133045	0.0679204	1.20586	1.21294	0.429679	0.556116
64	sp|P04196|HRG_HUMAN	Histidine-rich glycoprotein OS=Homo sapiens OX=9606 GN=HRG PE=1 SV=1	HUMAN	59578	525	0.816582	2.26987	5.70164	0.340408	0.685488	0.170608	0.60256	1.34276	3.87258	0.210863	0.515229	0.105682	0.244343	4.32514	1.70608	0.704693	0.203236	0.322107	1.3411	0.965492	0.966727	0.986791
65	sp|O43866|CD5L_HUMAN	CD5 antigen-like OS=Homo sapiens OX=9606 GN=CD5L PE=1 SV=1	HUMAN	38087.6	347	1.21339	4.65586	1.65959	0.519996	0.340408	0.515229	0.210863	15.9956	0.296483	2.48886	0.0679204	2.53513	1.6293	6.0256	2.18776	0.711214	0.440555	0.751623	2.34696	2.41893	0.164736	0.286567
66	sp|P48740|MASP1_HUMAN	Mannan-binding lectin serine protease 1 OS=Homo sapiens OX=9606 GN=MASP1 PE=1 SV=3	HUMAN	79246.1	699	5.29664	3.40408	3.94457	1.83654	1.04713	3.53183	7.37904	2.0893	5.54626	1.04713	1.61436	2.208	6.66807	4.20727	5.29664	2.12814	1.43219	4.36516	3.50235	1.16243	5.67802e-06	0.000511968
67	tr|D6R934|D6R934_HUMAN	Complement C1q subcomponent subunit B OS=Homo sapiens OX=9606 GN=C1QB PE=1 SV=1	HUMAN	26459.2	251	1.35519	2.85759	6.19441	0.564937	1.24738	0.83946	1.0666	4.57088	5.44503	1.01859	0.937562	1.39316	2.29087	3.49945	10	0.772681	2.10863	1.08643	2.62494	1.35231	0.00153162	0.0120088
68	sp|Q96KN2|CNDP1_HUMAN	Beta-Ala-His dipeptidase OS=Homo sapiens OX=9606 GN=CNDP1 PE=1 SV=4	HUMAN	56705.6	507	6.60694	2.88403	5.15229	0.322107	1.64437	14.0605	8.09096	2.58226	5.86138	0.288403	1.99526	15.2757	5.24808	5.10505	4.01791	0.549541	1.2942	21.0863	5.67029	3.00088	2.09231e-05	0.000754628
69	tr|V9GYM3|V9GYM3_HUMAN	Apolipoprotein A-II OS=Homo sapiens OX=9606 GN=APOA2 PE=1 SV=1	HUMAN	14914.2	133	0.461318	6.85488	0.83946	1.80302	1.38038	3.13329	1.20226	7.72681	2.24905	2.22844	4.40555	3.25087	0.847227	3.37287	1.51356	0.887156	3.04789	1.49969	2.59465	1.13431	0.000442218	0.00531644
70	sp|P08514|ITA2B_HUMAN	Integrin alpha-IIb OS=Homo sapiens OX=9606 GN=ITGA2B PE=1 SV=3	HUMAN	113376	1039	0.47863	0.724436	0.255859	18.8799	0.390841	0.83946	2.37684	0.285759	1.40605	10.5682	1.97697	0.325087	0.246604	0.0648634	0.139316	2.26987	0.197697	0.0758578	2.30568	3.25722	0.967151	0.985365
71	sp|P35527|K1C9_HUMAN	Keratin, type I cytoskeletal 9 OS=Homo sapiens OX=9606 GN=KRT9 PE=1 SV=3	HUMAN	62064.3	623	0.16293	0.409261	0.787046	0.253513	0.428549	0.559758	0.042462	0.608135	0.158489	0.363078	0.0831764	0.870964	0.115878	0.855067	0.505825	0.474242	0.299226	1.19124	0.453824	0.148211	6.77423e-05	0.00166585
72	sp|P55072|TERA_HUMAN	Transitional endoplasmic reticulum ATPase OS=Homo sapiens OX=9606 GN=VCP PE=1 SV=4	HUMAN	89320.9	806	0.613762	0.376704	0.214783	4.65586	0.436516	0.570164	2.80543	0.226986	0.903649	2.75423	1.95885	0.387258	0.487529	0.0751623	0.185353	0.855067	0.359749	0.115878	0.999052	0.780445	0.318109	0.461386
73	sp|P00748|FA12_HUMAN	Coagulation factor XII OS=Homo sapiens OX=9606 GN=F12 PE=1 SV=3	HUMAN	67791.5	615	3.31131	0.275423	6.79204	0.130617	1.55597	0.139316	2.12814	1.09648	5.19996	0.452898	0.963829	0.469894	2.72898	1.08643	5.97035	0.416869	1.21339	0.444631	1.90981	1.04386	0.0390269	0.104008
74	tr|A0A0A0MTH3|A0A0A0MTH3_HUMAN	Integrin-linked protein kinase OS=Homo sapiens OX=9606 GN=ILK PE=1 SV=1	HUMAN	54611.6	483	1.07647	0.214783	0.363078	6.91831	0.809096	0.505825	2.75423	0.0758578	0.912011	2.39883	2.07014	0.152757	0.452898	0.0263027	0.172187	0.383707	0.363078	0.0461318	1.0942	1.08874	0.352288	0.483725
75	sp|P07358|CO8B_HUMAN	Complement component C8 beta chain OS=Homo sapiens OX=9606 GN=C8B PE=1 SV=3	HUMAN	67046.3	591	0.666807	1.00925	2.05116	0.280543	0.343558	0.724436	0.270396	2.42103	1	0.685488	0.157036	1.75388	0.751623	1.47231	2.55859	0.409261	0.398107	1.01859	0.998448	0.305959	0.680239	0.778032
76	tr|B0YIW2|B0YIW2_HUMAN	Apolipoprotein C-III OS=Homo sapiens OX=9606 GN=APOC3 PE=1 SV=1	HUMAN	12815.4	117	4.48745	4.69894	1.0666	1.31826	5.10505	2.55859	8.31764	1.6293	1.80302	0.380189	7.44732	0.758578	5.64937	2.29087	1.20226	0.554626	5.39511	1.11686	3.09889	1.60741	0.00339046	0.0208436
77	sp|P35908|K22E_HUMAN	Keratin, type II cytoskeletal 2 epidermal OS=Homo sapiens OX=9606 GN=KRT2 PE=1 SV=2	HUMAN	65432.6	639	0.363078	0.380189	0.564937	0.177011	1.80302	0.17378	0.151356	1.33045	0.212814	0.685488	0.758578	0.648634	0.229087	0.648634	0.343558	0.328095	1.10662	0.288403	0.566319	0.224682	0.00110299	0.00947171
78	sp|P05106|ITB3_HUMAN	Integrin beta-3 OS=Homo sapiens OX=9606 GN=ITGB3 PE=1 SV=2	HUMAN	87057	788	1.0666	0.49204	0.331131	12.7057	0.698232	0.619441	3.22107	0.380189	1.10662	11.5878	2.31206	0.49204	0.293765	0.0619441	0.1	1.83654	0.183654	0.0787046	2.08709	2.52015	0.963561	0.985419
79	sp|P14625|ENPL_HUMAN	Endoplasmin OS=Homo sapiens OX=9606 GN=HSP90B1 PE=1 SV=1	HUMAN	92468.1	803	0.597035	0.862979	0.170608	5.54626	0.277971	1.31826	4.7863	0.133045	1.00925	0.954993	1.80302	0.190546	0.529663	0.265461	0.159956	1.90546	0.258226	0.387258	1.17535	0.883484	0.777247	0.852922
80	sp|P00742|FA10_HUMAN	Coagulation factor X OS=Homo sapiens OX=9606 GN=F10 PE=1 SV=2	HUMAN	54731.3	488	5.24808	2.03236	2.0893	0.765597	0.903649	3.22107	9.81748	0.591562	4.01791	0.212814	1.70608	0.954993	7.24436	2.33346	2.67917	0.887156	1.10662	4.05509	2.77037	1.43934	0.000613668	0.00626404
81	sp|P06733|ENOA_HUMAN	Alpha-enolase OS=Homo sapiens OX=9606 GN=ENO1 PE=1 SV=2	HUMAN	47168.6	434	0.539511	0.474242	0.242103	6.72977	0.554626	0.554626	2.39883	0.258226	1.04713	4.36516	2.65461	0.283139	0.928966	0.0283139	0.432514	0.144544	1.01859	0.0255859	1.26003	1.13236	0.714019	0.80644
82	sp|P19827|ITIH1_HUMAN	Inter-alpha-trypsin inhibitor heavy chain H1 OS=Homo sapiens OX=9606 GN=ITIH1 PE=1 SV=3	HUMAN	101388	911	1.33045	2.14783	0.954993	0.801678	0.390841	0.359749	0.183654	0.946237	0.140605	0.37325	0.0711213	0.170608	2.96483	3.34195	2.22844	1.25892	0.862979	0.534564	1.05904	0.98204	0.323552	0.461851
83	sp|Q06033|ITIH3_HUMAN	Inter-alpha-trypsin inhibitor heavy chain H3 OS=Homo sapiens OX=9606 GN=ITIH3 PE=1 SV=2	HUMAN	99848.6	890	0.233346	2.55859	0.461318	0.981748	0.231207	1.97697	0.201372	0.483059	0.383707	0.197697	0.201372	0.380189	1.44544	0.928966	2.83139	0.369828	1.28233	0.636796	0.876962	0.493091	0.206773	0.337959
84	sp|P07237|PDIA1_HUMAN	Protein disulfide-isomerase OS=Homo sapiens OX=9606 GN=P4HB PE=1 SV=3	HUMAN	57115.8	508	1.59956	0.343558	0.359749	1.92309	0.436516	0.765597	2.33346	0.263027	0.529663	1.47231	0.648634	0.544503	0.57544	0.135519	0.12942	0.704693	0.164437	0.265461	0.733035	0.38108	0.0537951	0.130507
85	sp|Q12805|FBLN3_HUMAN	EGF-containing fibulin-like extracellular matrix protein 1 OS=Homo sapiens OX=9606 GN=EFEMP1 PE=1 SV=2	HUMAN	54640.1	493	1.13763	2.46604	0.887156	2.35505	1.19124	1.99526	1.07647	0.724436	0.809096	0.660694	1.09648	0.559758	2.35505	3.0761	1.80302	2.91072	2.44343	2.33346	1.66006	0.731551	0.0380801	0.101987
86	sp|P04406|G3P_HUMAN	Glyceraldehyde-3-phosphate dehydrogenase OS=Homo sapiens OX=9606 GN=GAPDH PE=1 SV=3	HUMAN	36053	335	1.8197	0.870964	0.194089	10.7647	0.244343	0.954993	4.32514	0.515229	0.401791	8.31764	0.549541	0.613762	3.63078	0.0461318	0.337287	0.428549	0.444631	0.0483059	1.91708	1.86769	0.647807	0.750457
87	sp|P43652|AFAM_HUMAN	Afamin OS=Homo sapiens OX=9606 GN=AFM PE=1 SV=1	HUMAN	69068.5	599	0.679204	3.25087	0.293765	3.01995	0.824138	5.24808	1.13763	0.963829	0.474242	1.0666	1.43219	1.88799	2.0893	2.60615	0.824138	2.14783	2.31206	4.48745	1.9303	0.867593	0.0075571	0.0340699
88	sp|P02790|HEMO_HUMAN	Hemopexin OS=Homo sapiens OX=9606 GN=HPX PE=1 SV=2	HUMAN	51676	462	0.242103	0.613762	0.963829	0.591562	1.14815	1.35519	0.246604	0.251189	1.00925	0.239883	1.25892	0.57544	0.263027	1.31826	1.00925	1.1695	1.28233	2.83139	0.909425	0.529968	0.256369	0.395144
89	tr|A0A087WWU8|A0A087WWU8_HUMAN	Tropomyosin alpha-3 chain OS=Homo sapiens OX=9606 GN=TPM3 PE=1 SV=1	HUMAN	26420.4	227	1.95885	0.383707	0.270396	7.24436	0.510505	0.731139	4.52898	0.0879023	0.608135	1.77011	1.22462	0.148594	0.816582	0.037325	0.128233	0.586138	0.224906	0.0679204	1.18491	1.16107	0.486957	0.614088
90	sp|Q15485|FCN2_HUMAN	Ficolin-2 OS=Homo sapiens OX=9606 GN=FCN2 PE=1 SV=2	HUMAN	34000.9	313	1.7378	0.648634	0.946237	0.30479	10.4713	0.248886	2.55859	2.12814	1.40605	0.895365	12.942	0.809096	2.208	0.946237	1.22462	0.448745	12.5892	0.369828	2.93797	2.55246	0.0458726	0.115428
91	sp|Q76LX8|ATS13_HUMAN	A disintegrin and metalloproteinase with thrombospondin motifs 13 OS=Homo sapiens OX=9606 GN=ADAMTS13 PE=1 SV=1	HUMAN	153603	1427	1.15878	1.23595	1.39316	0.765597	0.903649	0.744732	0.724436	1.38038	0.794328	0.862979	0.519996	0.801678	1.58489	1.5417	1.72187	0.954993	1.22462	0.92045	1.06857	0.277959	0.697914	0.793217
92	sp|O75636|FCN3_HUMAN	Ficolin-3 OS=Homo sapiens OX=9606 GN=FCN3 PE=1 SV=2	HUMAN	32902.7	299	3.87258	1.51356	8.55067	0.608135	1.39316	2.42103	6.36796	1.31826	12.5892	0.49204	2.24905	1.95885	4.44631	1.34276	8.87156	0.519996	1.48594	2.24905	3.45834	1.58555	5.53335e-05	0.00157555
93	sp|P05546|HEP2_HUMAN	Heparin cofactor 2 OS=Homo sapiens OX=9606 GN=SERPIND1 PE=1 SV=3	HUMAN	57070.2	499	1.36773	1.41906	10.3753	2.24905	2.26987	2.99226	0.83946	0.691831	7.37904	1.14815	1.47231	1.57036	1.1272	1.01859	10	1.69044	1.94089	2.42103	2.88736	2.08653	0.0113516	0.0435547
94	sp|O14791|APOL1_HUMAN	Apolipoprotein L1 OS=Homo sapiens OX=9606 GN=APOL1 PE=1 SV=5	HUMAN	43973.8	398	1.44544	2.51189	1.31826	0.195884	3.37287	0.519996	0.772681	6.19441	0.704693	0.47863	1.94089	1.25892	0.428549	10.4713	0.413047	0.794328	1.02802	2.1677	2.00097	1.57742	0.125711	0.232909
95	sp|P00740|FA9_HUMAN	Coagulation factor IX OS=Homo sapiens OX=9606 GN=F9 PE=1 SV=2	HUMAN	51778.1	461	3.31131	0.862979	0.990832	0.654636	1.47231	0.801678	6.08135	0.501187	1.94089	0.440555	3.13329	0.524808	4.92039	1.92309	1.59956	1.58489	2.35505	1.88799	1.94371	0.912671	0.00757991	0.0338904
96	sp|Q14520|HABP2_HUMAN	Hyaluronan-binding protein 2 OS=Homo sapiens OX=9606 GN=HABP2 PE=1 SV=1	HUMAN	62671.3	560	10.3753	2.93765	2.07014	0.487529	0.83946	0.972747	12.3595	2.48886	2.24905	0.390841	0.937562	0.847227	14.0605	5.01187	3.16228	0.809096	1.21339	1.7378	3.49726	3.38015	0.0289334	0.0832604
97	sp|O00187|MASP2_HUMAN	Mannan-binding lectin serine protease 2 OS=Homo sapiens OX=9606 GN=MASP2 PE=1 SV=4	HUMAN	75701.7	686	2.55859	2.1677	2.99226	0.529663	1.18032	0.831764	1.85353	1.19124	2.0893	0.319154	0.912011	0.452898	2.85759	4.01791	3.80189	1.00925	1.40605	1.43219	1.75574	0.851934	0.0238998	0.0726392
98	sp|Q9H4B7|TBB1_HUMAN	Tubulin beta-1 chain OS=Homo sapiens OX=9606 GN=TUBB1 PE=1 SV=1	HUMAN	50326.6	451	0.432514	0.580764	0.255859	2.37684	0.855067	0.448745	1.0666	0.366438	0.608135	1.43219	2.0893	0.280543	0.654636	0.0660693	0.387258	0.270396	1.36773	0.0510505	0.755007	0.350624	0.0473154	0.11742
99	sp|P35858|ALS_HUMAN	Insulin-like growth factor-binding protein complex acid labile subunit OS=Homo sapiens OX=9606 GN=IGFALS PE=1 SV=1	HUMAN	66034.1	605	1.00925	9.81748	2.37684	4.92039	1.21339	10.3753	0.310456	3.43558	0.794328	1.69044	0.366438	4.40555	0.903649	1.28233	1.95885	0.559758	1.03753	1.57036	2.66822	1.84872	0.00719263	0.0341334
100	sp|P01834|IGKC_HUMAN	Immunoglobulin kappa constant OS=Homo sapiens OX=9606 GN=IGKC PE=1 SV=2	HUMAN	11765	107	1.10662	2.31206	1.61436	2.44343	0.83946	0.685488	0.672977	7.04693	0.903649	6.54636	0.519996	1.90546	1.49969	5.10505	2.18776	5.29664	1.09648	1.40605	2.39936	1.25141	0.00647321	0.0321285
101	sp|P68363|TBA1B_HUMAN	Tubulin alpha-1B chain OS=Homo sapiens OX=9606 GN=TUBA1B PE=1 SV=1	HUMAN	50151.2	451	0.296483	-	0.366438	-	0.895365	-	0.772681	-	0.928966	-	2.26987	-	0.155597	-	0.201372	-	0.42462	-	0.701265	0.657197	0.042184	0.109194
102	sp|P08697|A2AP_HUMAN	Alpha-2-antiplasmin OS=Homo sapiens OX=9606 GN=SERPINF2 PE=1 SV=3	HUMAN	54565.3	491	1.90546	19.0546	1.25892	12.3595	1.87068	15.5597	1.05682	3.01995	0.57544	1.94089	0.937562	2.65461	2.85759	0.636796	1.64437	0.398107	2.80543	0.704693	3.95784	3.66248	0.00879135	0.0371572
103	tr|E7EX29|E7EX29_HUMAN	14-3-3 protein zeta/delta (Fragment) OS=Homo sapiens OX=9606 GN=YWHAZ PE=1 SV=1	HUMAN	28036.3	246	0.275423	0.21677	0.0586138	8.31764	0.0928966	0.288403	3.28095	0.143219	0.47863	6.98232	0.912011	0.180302	0.501187	0.0224906	0.083946	0.432514	0.147231	0.0214783	1.24645	1.61798	0.220625	0.353131
104	sp|P20851|C4BPB_HUMAN	C4b-binding protein beta chain OS=Homo sapiens OX=9606 GN=C4BPB PE=1 SV=1	HUMAN	28357.2	252	1.52757	2.77971	3.69828	0.49204	2.29087	2.1677	0.879022	2.80543	2.0893	0.496592	1.30617	2.14783	3.0761	2.60615	6.79204	0.440555	4.40555	2.05116	2.33623	0.749659	7.18588e-05	0.00155503
105	sp|P01019|ANGT_HUMAN	Angiotensinogen OS=Homo sapiens OX=9606 GN=AGT PE=1 SV=1	HUMAN	53153.7	485	12.3595	2.83139	1.28233	46.1318	19.2309	55.9758	16.293	0.765597	1.69044	23.5505	25.1189	30.479	24.8886	0.0310456	3.04789	2.24905	33.7287	3.01995	16.8152	11.1447	1.13304e-05	0.000557249
106	tr|A0A096LPE2|A0A096LPE2_HUMAN	SAA2-SAA4 readthrough OS=Homo sapiens OX=9606 GN=SAA2-SAA4 PE=3 SV=1	HUMAN	23353.2	208	0.42462	0.291072	0.591562	0.120226	1.78649	0.188799	0.401791	3.53183	0.57544	1.14815	1.78649	2.26987	0.376704	1.36773	0.539511	0.440555	1.5417	0.855067	1.0132	0.627748	0.4637	0.587498
107	tr|G3XAP6|G3XAP6_HUMAN	Cartilage oligomeric matrix protein OS=Homo sapiens OX=9606 GN=COMP PE=1 SV=1	HUMAN	79696.3	724	1.28233	2.26987	1.30617	1.78649	1.69044	3.40408	1.77011	1.04713	1.80302	0.77983	2.35505	1.59956	0.990832	1.70608	1.10662	1.30617	1.36773	2.65461	1.67923	0.438201	0.000352523	0.00489013
108	sp|P29622|KAIN_HUMAN	Kallistatin OS=Homo sapiens OX=9606 GN=SERPINA4 PE=1 SV=3	HUMAN	48541.5	427	0.816582	1.39316	1.11686	0.717794	0.524808	1.0666	0.679204	1.00925	0.963829	0.515229	0.444631	0.772681	0.83946	0.903649	1.19124	0.519996	0.539511	0.787046	0.822307	0.146366	0.00759372	0.0336738
109	sp|P01011|AACT_HUMAN	Alpha-1-antichymotrypsin OS=Homo sapiens OX=9606 GN=SERPINA3 PE=1 SV=2	HUMAN	47650.4	423	1.01859	4.09261	6.19441	5.64937	8.24138	6.19441	0.331131	3.22107	2.65461	4.40555	3.66438	5.19996	1.33045	0.288403	8.95365	0.394457	11.5878	0.501187	4.10685	2.12719	0.000732535	0.00720548
110	sp|P04278|SHBG_HUMAN	Sex hormone-binding globulin OS=Homo sapiens OX=9606 GN=SHBG PE=1 SV=2	HUMAN	43778.8	402	1.34276	30.761	0.127057	21.4783	0.161436	27.0396	1.18032	2.208	0.138038	1.22462	0.183654	1.87068	16.1436	1.0666	1.92309	0.534564	2.70396	0.772681	6.15888	6.13307	0.0201684	0.0657295
111	sp|Q07954|LRP1_HUMAN	Prolow-density lipoprotein receptor-related protein 1 OS=Homo sapiens OX=9606 GN=LRP1 PE=1 SV=2	HUMAN	504602	4544	1.72187	1.18032	2.31206	2.29087	0.912011	3.16228	1.18032	0.731139	1.2942	1.52757	0.597035	1.92309	2.65461	1.14815	3.90841	2.22844	1.6293	2.96483	1.85369	0.654358	0.00166446	0.0125066
112	sp|P33151|CADH5_HUMAN	Cadherin-5 OS=Homo sapiens OX=9606 GN=CDH5 PE=1 SV=5	HUMAN	87527.7	784	0.524808	0.903649	0.496592	1.83654	0.291072	1.8197	0.242103	0.474242	0.212814	0.937562	0.122462	0.972747	2.33346	1.65959	2.29087	3.28095	1.11686	3.19154	1.26153	0.852106	0.936883	0.965435
113	sp|P22792|CPN2_HUMAN	Carboxypeptidase N subunit 2 OS=Homo sapiens OX=9606 GN=CPN2 PE=1 SV=3	HUMAN	60556	545	1.58489	1.02802	1.07647	0.185353	5.54626	1.15878	1.38038	3.69828	0.912011	0.654636	5.01187	4.13048	1.78649	10.666	1.20226	2.14783	6.13762	10.9648	3.29291	2.70202	0.0220244	0.0692743
114	sp|P02776|PLF4_HUMAN	Platelet factor 4 OS=Homo sapiens OX=9606 GN=PF4 PE=1 SV=2	HUMAN	10844.8	101	0.322107	0.717794	0.135519	11.0662	0.108643	0.679204	8.01678	0.356451	3.31131	7.04693	2.39883	0.331131	0.698232	0.0524807	0.277971	0.691831	0.212814	0.0544503	2.0266	2.27595	0.963552	0.987276
115	sp|O95810|CAVN2_HUMAN	Caveolae-associated protein 2 OS=Homo sapiens OX=9606 GN=CAVIN2 PE=1 SV=3	HUMAN	47172.8	425	0.20893	0.436516	0.0801678	4.36516	0.144544	0.448745	2.24905	0.185353	0.698232	1.8197	1.6293	0.187068	0.461318	0.0474242	0.151356	0.409261	0.340408	0.0544503	0.773166	0.691551	0.0731914	0.157129
116	tr|E9PK25|E9PK25_HUMAN	Cofilin, non-muscle isoform OS=Homo sapiens OX=9606 GN=CFL1 PE=1 SV=1	HUMAN	22727.9	204	1.47231	0.711214	0.113763	4.28548	0.207014	1.49969	7.58578	0.383707	0.539511	2.39883	1.1272	0.801678	2.60615	0.0349945	0.185353	0.144544	0.380189	0.0559758	1.36297	1.16323	0.849777	0.915796
117	tr|E7END6|E7END6_HUMAN	Vitamin K-dependent protein C OS=Homo sapiens OX=9606 GN=PROC PE=1 SV=1	HUMAN	55389.5	495	2.48886	3.37287	1.20226	0.586138	1.33045	1.85353	2.60615	1.43219	1.05682	0.222843	1.09648	0.711214	4.61318	5.24808	2.18776	0.809096	2.39883	2.67917	1.99422	1.34342	0.0498067	0.122479
118	sp|O00299|CLIC1_HUMAN	Chloride intracellular channel protein 1 OS=Homo sapiens OX=9606 GN=CLIC1 PE=1 SV=4	HUMAN	26922.5	241	1.2942	0.691831	0.313329	2.46604	0.570164	0.625173	1.19124	0.353183	0.265461	1.23595	0.510505	0.293765	0.510505	0.0685488	0.133045	0.155597	0.224906	0.0619441	0.609188	0.41553	0.0244606	0.0735177
119	sp|P02749|APOH_HUMAN	Beta-2-glycoprotein 1 OS=Homo sapiens OX=9606 GN=APOH PE=1 SV=3	HUMAN	38297.8	345	1.52757	1.22462	0.954993	0.809096	1.23595	1.48594	2.83139	0.580764	1.75388	0.390841	2.24905	0.772681	1.24738	1.1695	0.758578	0.77983	1	1.40605	1.23212	0.296529	0.06493	0.143964
120	tr|A0A0B4J231|A0A0B4J231_HUMAN	Immunoglobulin lambda-like polypeptide 5 OS=Homo sapiens OX=9606 GN=IGLL5 PE=1 SV=1	HUMAN	23150.1	215	0.237684	1.0666	1.59956	3.80189	0.175388	2.26987	1.08643	3.34195	6.60694	7.87046	0.731139	6.48634	0.83946	3.49945	5.49541	9.12011	0.570164	7.11213	3.4395	2.39613	0.00521537	0.0279358
121	tr|C9JF17|C9JF17_HUMAN	Apolipoprotein D (Fragment) OS=Homo sapiens OX=9606 GN=APOD PE=1 SV=1	HUMAN	24157.7	215	0.758578	1.1272	9.90832	0.242103	1.11686	0.165959	0.299226	5.49541	4.48745	1.04713	0.436516	0.648634	0.972747	8.16582	12.0226	1.65959	1.45881	0.937562	2.83059	2.24749	0.0594882	0.138125
122	sp|P11226|MBL2_HUMAN	Mannose-binding protein C OS=Homo sapiens OX=9606 GN=MBL2 PE=1 SV=2	HUMAN	26143.3	248	0.380189	1.10662	2.53513	30.761	0.597035	4.92039	0.135519	0.0334195	1.34276	1.31826	0.270396	0.0717794	3.94457	1.6293	22.6987	38.0189	7.65597	6.91831	6.90768	10.2482	0.33892	0.473787
123	sp|P36955|PEDF_HUMAN	Pigment epithelium-derived factor OS=Homo sapiens OX=9606 GN=SERPINF1 PE=1 SV=4	HUMAN	46311.7	418	0.57544	1.07647	2.22844	1.13763	3.22107	2.05116	0.534564	1.47231	2.0893	1.55597	3.25087	2.72898	0.334195	1.02802	1.23595	1.0666	1.8197	2.05116	1.63654	0.803363	0.0577286	0.135788
124	tr|A0A087X1J7|A0A087X1J7_HUMAN	Glutathione peroxidase OS=Homo sapiens OX=9606 GN=GPX3 PE=1 SV=1	HUMAN	25402.1	225	0.870964	0.390841	1.72187	0.0928966	1.14815	0.194089	0.220801	2.46604	0.432514	0.457088	0.291072	1.07647	1.99526	2.63027	3.83707	0.47863	2.70396	1.13763	1.23031	0.725741	0.828721	0.902089
125	sp|P07357|CO8A_HUMAN	Complement component C8 alpha chain OS=Homo sapiens OX=9606 GN=C8A PE=1 SV=2	HUMAN	65162.7	584	0.685488	2.01372	13.5519	0.597035	0.461318	0.564937	0.122462	4.96592	3.66438	1.49969	0.092045	1.43219	0.928966	1.28233	17.0608	0.416869	0.630957	0.383707	2.79748	3.02629	0.167092	0.288807
126	sp|P18428|LBP_HUMAN	Lipopolysaccharide-binding protein OS=Homo sapiens OX=9606 GN=LBP PE=1 SV=3	HUMAN	53383	481	1.23595	1.47231	2.55859	0.376704	4.40555	8.01678	2.10863	3.34195	4.65586	0.862979	7.65597	15.8489	2.29087	0.515229	4.7863	0.138038	7.7983	3.19154	3.95891	3.40763	0.00228946	0.0156784
127	sp|Q92954|PRG4_HUMAN	Proteoglycan 4 OS=Homo sapiens OX=9606 GN=PRG4 PE=1 SV=3	HUMAN	151060	1404	3.59749	0.737904	2.83139	0.301995	1.34276	1.83654	6.85488	0.328095	4.83059	0.111686	2.46604	0.928966	3.46737	3.34195	2.91072	1.23595	1.40605	8.31764	2.60267	1.12529	0.000170448	0.0029746
128	sp|P49908|SEPP1_HUMAN	Selenoprotein P OS=Homo sapiens OX=9606 GN=SELENOP PE=1 SV=3	HUMAN	43173.4	381	0.570164	0.895365	0.912011	0.544503	1.44544	1.27057	0.310456	0.201372	0.501187	0.138038	0.847227	0.310456	0.77983	1.80302	1.25892	1.07647	2.26987	2.63027	0.986954	0.678381	0.368041	0.500277
129	sp|P0DP25|CALM3_HUMAN	Calmodulin-3 OS=Homo sapiens OX=9606 GN=CALM3 PE=1 SV=1	HUMAN	16837.5	149	1.04713	0.529663	0.21677	4.32514	0.363078	0.862979	4.05509	0.0862978	0.794328	0.698232	1.41906	0.12942	2.29087	0.0549541	0.416869	0.210863	0.737904	0.0744732	1.01739	0.700191	0.437992	0.562835
130	tr|H7BYY1|H7BYY1_HUMAN	Tropomyosin 1 (Alpha), isoform CRA_m OS=Homo sapiens OX=9606 GN=TPM1 PE=1 SV=1	HUMAN	28746.8	248	1.34276	0.580764	0.285759	9.0365	0.401791	0.895365	2.93765	0.131826	0.630957	2.33346	0.887156	0.188799	0.405508	0.0401791	0.114815	0.648634	0.144544	0.0597035	1.17034	1.40499	0.337535	0.473073
131	sp|Q9UHG3|PCYOX_HUMAN	Prenylcysteine oxidase 1 OS=Homo sapiens OX=9606 GN=PCYOX1 PE=1 SV=3	HUMAN	56639.7	505	1.78649	1.1695	2.12814	1.0666	1.85353	1.00925	0.809096	1	1.01859	0.912011	0.912011	0.855067	1.04713	0.954993	1.30617	0.870964	1.1272	0.824138	1.14727	0.275804	0.176121	0.302481
132	tr|K7ER74|K7ER74_HUMAN	Apolipoprotein C-II OS=Homo sapiens OX=9606 GN=APOC4-APOC2 PE=1 SV=1	HUMAN	20049.1	178	8.95365	8.95365	9.81748	0.794328	6.0256	0.963829	10.0925	15.9956	10.8643	2.26987	6.19441	2.70396	9.63829	21.8776	10	2.96483	6.36796	3.87258	7.68613	4.1603	2.74315e-06	0.000742021
133	sp|P02654|APOC1_HUMAN	Apolipoprotein C-I OS=Homo sapiens OX=9606 GN=APOC1 PE=1 SV=1	HUMAN	9331.8	83	0.816582	16.7494	1.6293	1.95885	13.0617	2.208	0.704693	13.9316	1.43219	1.80302	11.695	2.01372	1.70608	15.1356	3.34195	1.52757	19.9526	1.70608	6.18744	3.37932	0.00018423	0.00311463
134	sp|P55058|PLTP_HUMAN	Phospholipid transfer protein OS=Homo sapiens OX=9606 GN=PLTP PE=1 SV=1	HUMAN	54738.9	493	0.83946	0.855067	2.22844	1	5.91562	2.07014	0.586138	0.398107	1.52757	0.448745	4.83059	1.00925	0.711214	0.816582	1.88799	0.946237	5.05825	2.1677	1.84984	1.31622	0.162621	0.2838
135	sp|Q9NQ79|CRAC1_HUMAN	Cartilage acidic protein 1 OS=Homo sapiens OX=9606 GN=CRTAC1 PE=1 SV=2	HUMAN	71420.1	661	0.608135	6.91831	0.233346	2.53513	0.239883	5.44503	1.07647	1.7378	0.42462	0.630957	0.440555	1.43219	2.44343	4.36516	0.954993	1.51356	0.990832	3.53183	1.97346	1.14392	0.046132	0.115011
136	sp|P01859|IGHG2_HUMAN	Immunoglobulin heavy constant gamma 2 OS=Homo sapiens OX=9606 GN=IGHG2 PE=1 SV=2	HUMAN	35900.4	326	0.299226	1.34276	0.711214	2.42103	0.666807	1.48594	1.19124	1.21339	2.65461	2.18776	2.26987	1.34276	0.608135	0.981748	1.35519	1.78649	1.23595	1.08643	1.38003	0.520011	0.0643156	0.144377
137	sp|P04180|LCAT_HUMAN	Phosphatidylcholine-sterol acyltransferase OS=Homo sapiens OX=9606 GN=LCAT PE=1 SV=1	HUMAN	49577.5	440	1.94089	1.95885	1.6293	0.398107	1.18032	0.831764	0.816582	1.23595	0.60256	0.267917	0.448745	0.586138	1.7378	4.01791	1.44544	0.903649	0.990832	1.83654	1.26829	0.752918	0.667498	0.766702
138	sp|P01764|HV323_HUMAN	Immunoglobulin heavy variable 3-23 OS=Homo sapiens OX=9606 GN=IGHV3-23 PE=1 SV=2	HUMAN	12582.2	117	0	4.83059	0	1.94089	0	3.90841	0	7.44732	0	3.0761	0	6.13762	0	5.10505	0	1.88799	0	3.90841	2.12458	0.924944	0.00316738	0.0201595
139	sp|P03951|FA11_HUMAN	Coagulation factor XI OS=Homo sapiens OX=9606 GN=F11 PE=1 SV=1	HUMAN	70108.6	625	0.398107	0.751623	0.794328	0.461318	0.457088	1.90546	0.159956	0.359749	0.444631	0.258226	0.205116	0.981748	0.698232	1.80302	1.6293	1.05682	0.77983	4.40555	0.975005	0.724346	0.321158	0.462091
140	sp|P02743|SAMP_HUMAN	Serum amyloid P-component OS=Homo sapiens OX=9606 GN=APCS PE=1 SV=2	HUMAN	25386.9	223	0.501187	0.113763	1.83654	0.101859	6.25173	0.0717794	0.313329	1.75388	1.07647	1.39316	4.13048	1.00925	0.413047	1.99526	1.48594	1.58489	5.70164	1.1695	1.71687	1.07875	0.218136	0.353327
141	sp|Q96PD5|PGRP2_HUMAN	N-acetylmuramoyl-L-alanine amidase OS=Homo sapiens OX=9606 GN=PGLYRP2 PE=1 SV=1	HUMAN	62216.4	576	0.231207	0.366438	0.353183	0.255859	0.436516	0.457088	0.1	0.118032	0.136773	0.0903649	0.18197	0.152757	0.0660693	1.03753	0.10666	0.679204	0.133045	1.28233	0.343612	0.20357	0.000527867	0.0059495
142	sp|Q9NZN3|EHD3_HUMAN	EH domain-containing protein 3 OS=Homo sapiens OX=9606 GN=EHD3 PE=1 SV=2	HUMAN	60886.6	535	1.14815	0.981748	0.501187	1.0666	0.559758	0.704693	1.8197	0.981748	0.794328	1.07647	0.887156	0.704693	0.717794	0.809096	0.316228	0.879022	0.349945	0.57544	0.82632	0.280102	0.0601475	0.138467
143	sp|P36980|FHR2_HUMAN	Complement factor H-related protein 2 OS=Homo sapiens OX=9606 GN=CFHR2 PE=1 SV=1	HUMAN	30650.5	270	1.88799	-	7.24436	-	11.272	-	0.515229	-	2.07014	-	4.01791	-	0.549541	-	2.42103	-	3.04789	-	3.66956	3.50105	0.0344849	0.0942238
144	sp|Q15084|PDIA6_HUMAN	Protein disulfide-isomerase A6 OS=Homo sapiens OX=9606 GN=PDIA6 PE=1 SV=1	HUMAN	48120.9	440	1.67494	0.376704	0.331131	9.81748	0.539511	0.591562	3.16228	0.0862978	0.630957	3.98107	1.05682	0.131826	0.383707	0.0862978	0.0903649	3.0761	0.139316	0.123595	1.46	1.53398	0.748523	0.833232
145	tr|E7EQB2|E7EQB2_HUMAN	Lactotransferrin (Fragment) OS=Homo sapiens OX=9606 GN=LTF PE=1 SV=1	HUMAN	76625.2	696	0.672977	-	2.33346	-	10.2802	-	0.654636	-	2.48886	-	8.3946	-	0.203236	-	0.685488	-	2.26987	-	3.10925	3.66279	0.302453	0.444638
146	sp|P03950|ANGI_HUMAN	Angiogenin OS=Homo sapiens OX=9606 GN=ANG PE=1 SV=1	HUMAN	16550	147	2.60615	1.69044	8.16582	0.636796	3.76704	0.946237	2.55859	2.22844	7.72681	0.847227	3.7325	1.27057	2.46604	1.47231	7.65597	0.559758	3.66438	0.801678	2.93315	1.01327	1.26382e-05	0.000569774
147	sp|O95445|APOM_HUMAN	Apolipoprotein M OS=Homo sapiens OX=9606 GN=APOM PE=1 SV=2	HUMAN	21253.1	188	0.744732	2.37684	1.45881	0.524808	1.0666	0.49204	0.591562	5.15229	1.10662	1.15878	0.737904	1.10662	1.09648	2.0893	2.24905	0.483059	1.55597	0.474242	1.35921	0.633984	0.115135	0.217031
148	sp|P02760|AMBP_HUMAN	Protein AMBP OS=Homo sapiens OX=9606 GN=AMBP PE=1 SV=1	HUMAN	38999.2	352	1.33045	2.46604	1.08643	0.928966	1.03753	2.10863	0.277971	0.724436	0.212814	0.270396	0.258226	0.758578	1.22462	2.35505	1.05682	0.83946	0.972747	2.03236	1.10786	0.609849	0.733235	0.819587
149	tr|B4E1Z4|B4E1Z4_HUMAN	C3/C5 convertase OS=Homo sapiens OX=9606 PE=1 SV=1	HUMAN	140942	1266	0.235505	1.75388	1.33045	0.794328	1.58489	1.92309	0.42462	1.72187	2.33346	0.679204	2.67917	1.97697	1.35519	1.38038	8.16582	0.654636	8.95365	1.95885	2.217	1.61598	0.0195804	0.0642001
150	sp|P05154|IPSP_HUMAN	Plasma serine protease inhibitor OS=Homo sapiens OX=9606 GN=SERPINA5 PE=1 SV=3	HUMAN	45674.3	406	0.717794	1.21339	2.99226	3.59749	2.0893	2.88403	0.660694	0.648634	2.53513	1.61436	2.03236	1.45881	0.648634	0.591562	2.88403	1.64437	1.80302	1.57036	1.75479	0.89406	0.0667939	0.146892
151	sp|P51884|LUM_HUMAN	Lumican OS=Homo sapiens OX=9606 GN=LUM PE=1 SV=2	HUMAN	38428.6	338	0.390841	0.794328	0.787046	1.8197	0.704693	0.559758	0.190546	1.47231	0.398107	3.04789	0.340408	0.879022	0.394457	4.7863	0.794328	8.95365	0.698232	3.0761	1.67154	1.38574	0.325195	0.462974
152	sp|Q15166|PON3_HUMAN	Serum paraoxonase/lactonase 3 OS=Homo sapiens OX=9606 GN=PON3 PE=1 SV=3	HUMAN	39607.2	354	0.428549	1.22462	0.772681	0.413047	0.340408	1.64437	0.277971	1.13763	0.483059	0.37325	0.205116	1.48594	3.19154	0.928966	5.39511	0.319154	2.48886	1.31826	1.24603	0.82741	0.864784	0.924601
153	sp|Q9HDC9|APMAP_HUMAN	Adipocyte plasma membrane-associated protein OS=Homo sapiens OX=9606 GN=APMAP PE=1 SV=2	HUMAN	46479.9	416	0.570164	-	0.452898	-	0.529663	-	2.44343	-	2.07014	-	2.26987	-	2.05116	-	1.7378	-	2.07014	-	1.57725	0.817165	0.283148	0.426693
154	sp|P07384|CAN1_HUMAN	Calpain-1 catalytic subunit OS=Homo sapiens OX=9606 GN=CAPN1 PE=1 SV=1	HUMAN	81889.3	714	1.77011	0.801678	0.619441	4.28548	0.928966	2.12814	1.49969	0.275423	0.505825	1.92309	0.801678	0.794328	0.325087	0.123595	0.118032	0.824138	0.159956	0.42462	1.01718	0.702655	0.411226	0.539983
155	tr|A0A087WXI5|A0A087WXI5_HUMAN	Cadherin-1 OS=Homo sapiens OX=9606 GN=CDH1 PE=1 SV=1	HUMAN	100026	903	3.34195	2.01372	2.0893	0.613762	1.38038	0.879022	0.685488	1.23595	0.383707	0.436516	0.277971	0.559758	3.34195	6.13762	2.18776	2.07014	1.47231	2.51189	1.75662	1.35717	0.318508	0.460729
156	tr|G3V2W1|G3V2W1_HUMAN	Protein Z-dependent protease inhibitor OS=Homo sapiens OX=9606 GN=SERPINA10 PE=1 SV=1	HUMAN	55113.4	484	1.39316	3.56451	1.11686	0.765597	0.92045	4.48745	2.33346	3.90841	1.77011	0.862979	1.44544	5.10505	3.0761	2.10863	2.39883	0.465586	2.01372	2.70396	2.24668	0.825383	0.000965544	0.00870599
157	sp|P27797|CALR_HUMAN	Calreticulin OS=Homo sapiens OX=9606 GN=CALR PE=1 SV=1	HUMAN	48141.2	417	0.474242	0.452898	0.0711213	2.10863	0.1	0.660694	8.70964	0.319154	1.05682	1.52757	1.80302	0.474242	1.83654	0.0452898	0.224906	0.158489	0.363078	0.0591562	1.13586	1.33456	0.343601	0.475417
158	sp|P27918|PROP_HUMAN	Properdin OS=Homo sapiens OX=9606 GN=CFP PE=1 SV=2	HUMAN	51276.1	469	1.44544	0.630957	2.01372	0.409261	0.731139	0.912011	1.87068	1.23595	2.60615	0.801678	0.954993	1.92309	1.04713	0.210863	1.49969	0.158489	0.515229	0.316228	1.07126	0.43803	0.911607	0.952083
159	sp|P02766|TTHY_HUMAN	Transthyretin OS=Homo sapiens OX=9606 GN=TTR PE=1 SV=1	HUMAN	15886.9	147	1.61436	6.72977	0.92045	6.30957	4.48745	18.8799	1.61436	3.59749	0.903649	3.31131	4.48745	11.1686	2.48886	1.7378	1.43219	1.75388	6.13762	9.90832	4.86017	3.50489	0.0004007	0.00504137
160	sp|P08567|PLEK_HUMAN	Pleckstrin OS=Homo sapiens OX=9606 GN=PLEK PE=1 SV=3	HUMAN	40124.5	350	0.155597	0.474242	0.0685488	7.24436	0.136773	0.666807	2.33346	0.207014	0.691831	4.09261	1.7378	0.288403	0.487529	0.0356451	0.145881	0.237684	0.398107	0.0394457	1.0801	1.20657	0.240878	0.376632
161	sp|P04217|A1BG_HUMAN	Alpha-1B-glycoprotein OS=Homo sapiens OX=9606 GN=A1BG PE=1 SV=4	HUMAN	54253	495	0.12942	1.10662	0.613762	1.43219	0.501187	1.34276	0.246604	0.765597	1.40605	0.954993	0.963829	0.954993	0.322107	0.164437	1.77011	0.229087	1.23595	0.21677	0.797581	0.297794	0.0919002	0.184825
162	sp|P07437|TBB5_HUMAN	Tubulin beta chain OS=Homo sapiens OX=9606 GN=TUBB PE=1 SV=2	HUMAN	49670.5	444	1.04713	0.0299226	1.02802	0	1.00925	0.030479	1.0666	0.452898	1.05682	2.67917	1.03753	0.369828	0.758578	0.133045	0.751623	0	0.731139	0.11695	0.683276	0.461553	0.0131198	0.0476364
163	sp|P24844|MYL9_HUMAN	Myosin regulatory light polypeptide 9 OS=Homo sapiens OX=9606 GN=MYL9 PE=1 SV=4	HUMAN	19827	172	0.679204	-	0.487529	-	0.539511	-	1.11686	-	0.809096	-	0.887156	-	1.21339	-	0.879022	-	0.972747	-	0.842724	0.244621	0.0745189	0.159347
164	sp|P08253|MMP2_HUMAN	72 kDa type IV collagenase OS=Homo sapiens OX=9606 GN=MMP2 PE=1 SV=2	HUMAN	73881.7	660	0.524808	1.28233	1.09648	2.60615	2.05116	0.461318	0.862979	1.75388	1.67494	3.28095	3.31131	0.685488	1.15878	2.12814	2.33346	3.16228	4.13048	0.630957	1.84088	0.621255	0.00191467	0.0136294
165	sp|P11597|CETP_HUMAN	Cholesteryl ester transfer protein OS=Homo sapiens OX=9606 GN=CETP PE=1 SV=2	HUMAN	54755.7	493	4.09261	6.30957	1.40605	1.1272	0.981748	2.96483	2.33346	5.86138	0.672977	1.03753	0.483059	2.77971	14.7231	2.88403	6.30957	0.510505	4.87529	1.34276	3.37197	2.47985	0.00388633	0.0228533
166	sp|P02745|C1QA_HUMAN	Complement C1q subcomponent subunit A OS=Homo sapiens OX=9606 GN=C1QA PE=1 SV=2	HUMAN	26016.5	245	0.990832	2.42103	5.34564	0.717794	1.1695	1.19124	1.43219	4.2462	7.65597	1.30617	1.75388	2.18776	2.01372	1.85353	9.72747	0.613762	2.44343	0.912011	2.66567	1.36274	0.000664701	0.00665932
167	sp|P02747|C1QC_HUMAN	Complement C1q subcomponent subunit C OS=Homo sapiens OX=9606 GN=C1QC PE=1 SV=3	HUMAN	25773.6	245	1.78649	1.52757	5.44503	0.564937	1.51356	0.613762	1.27057	2.48886	4.52898	0.92045	1.14815	0.990832	2.63027	2.29087	8.31764	0.92045	2.22844	0.903649	2.22725	1.12943	0.00269158	0.0179771
168	sp|Q16610|ECM1_HUMAN	Extracellular matrix protein 1 OS=Homo sapiens OX=9606 GN=ECM1 PE=1 SV=2	HUMAN	60673.6	540	0.201372	1.18032	0.465586	1.48594	0.549541	0.549541	0.291072	0.369828	0.672977	0.416869	0.751623	0.145881	0.275423	1.55597	0.57544	2.14783	0.570164	0.824138	0.723862	0.316559	0.0224327	0.069349
169	sp|P05155|IC1_HUMAN	Plasma protease C1 inhibitor OS=Homo sapiens OX=9606 GN=SERPING1 PE=1 SV=2	HUMAN	55153.6	500	2.03236	-	13.4277	-	3.40408	-	0.903649	-	6.98232	-	1.36773	-	1.47231	-	11.272	-	2.75423	-	4.84626	4.64886	0.00658479	0.0320934
170	sp|P02741|CRP_HUMAN	C-reactive protein OS=Homo sapiens OX=9606 GN=CRP PE=1 SV=1	HUMAN	25038.4	224	0.130617	0.30479	0.847227	0.0275423	2.03236	0.387258	1.05682	51.9996	6.66807	3.76704	13.9316	48.7528	2.0893	0.251189	11.3763	0.0231206	23.3346	0.366438	9.29703	11.7865	0.0815864	0.169112
171	sp|Q15582|BGH3_HUMAN	Transforming growth factor-beta-induced protein ig-h3 OS=Homo sapiens OX=9606 GN=TGFBI PE=1 SV=1	HUMAN	74680.2	683	0.912011	0.928966	4.20727	0.816582	1.70608	0.383707	1.01859	2.51189	4.87529	2.26987	2.14783	1.05682	1.22462	2.0893	5.64937	1.65959	2.58226	0.794328	2.04635	0.997415	0.00502355	0.0271774
172	sp|Q15113|PCOC1_HUMAN	Procollagen C-endopeptidase enhancer 1 OS=Homo sapiens OX=9606 GN=PCOLCE PE=1 SV=2	HUMAN	47972.1	449	2.63027	2.51189	0.870964	1.38038	1.22462	1.47231	2.60615	1.14815	0.887156	0.636796	1.23595	0.737904	2.93765	1.43219	1.04713	0.772681	1.44544	0.879022	1.43648	0.628049	0.0762663	0.161172
173	tr|A0A087WSY5|A0A087WSY5_HUMAN	Carboxypeptidase B2 OS=Homo sapiens OX=9606 GN=CPB2 PE=1 SV=1	HUMAN	44021.8	386	1.38038	-	3.10456	-	0.972747	-	0.809096	-	1.85353	-	0.564937	-	1.0666	-	2.22844	-	0.737904	-	1.41313	0.834785	0.309335	0.453524
174	sp|Q15942|ZYX_HUMAN	Zyxin OS=Homo sapiens OX=9606 GN=ZYX PE=1 SV=1	HUMAN	61276.9	572	0.580764	0.310456	0.244343	3.04789	0.383707	0.383707	2.0893	0.349945	0.862979	3.7325	1.40605	0.496592	0.299226	0.0554626	0.144544	0.349945	0.207014	0.0711213	0.834197	0.756353	0.113395	0.215252
175	sp|P01619|KV320_HUMAN	Immunoglobulin kappa variable 3-20 OS=Homo sapiens OX=9606 GN=IGKV3-20 PE=1 SV=2	HUMAN	12557	116	0.928966	0.672977	3.43558	1.20226	0.879022	0.272898	0.465586	3.31131	1.85353	5.15229	0.444631	1.39316	1.41906	1.75388	5.10505	2.65461	1.33045	0.816582	1.83844	1.19035	0.0958202	0.187822
176	sp|P48059|LIMS1_HUMAN	LIM and senescent cell antigen-like-containing domain protein 1 OS=Homo sapiens OX=9606 GN=LIMS1 PE=1 SV=4	HUMAN	37251.1	325	0.642688	0.394457	0.159956	9.2045	0.288403	0.636796	3.63078	0.0824138	0.862979	2.14783	1.72187	0.115878	0.37325	0.0288403	0.107647	0.608135	0.185353	0.0401791	1.17955	1.44147	0.312629	0.455882
177	sp|P17936|IBP3_HUMAN	Insulin-like growth factor-binding protein 3 OS=Homo sapiens OX=9606 GN=IGFBP3 PE=1 SV=2	HUMAN	31673.9	291	0.711214	5.24808	1.83654	0.625173	1.2942	2.1677	1.2942	3.13329	3.69828	0.301995	2.39883	1.13763	1.03753	6.66807	2.88403	0.698232	2.01372	2.80543	2.21967	0.785255	0.000151976	0.00283514
178	sp|P08571|CD14_HUMAN	Monocyte differentiation antigen CD14 OS=Homo sapiens OX=9606 GN=CD14 PE=1 SV=2	HUMAN	40075.7	375	7.58578	5.24808	2.10863	1.51356	2.42103	5.97035	6.0256	1.92309	1.5417	0.505825	1.78649	2.12814	4.87529	0.387258	1.33045	0.115878	1.51356	0.440555	2.63451	1.8931	0.0186462	0.061887
179	tr|A0A2R8Y3M9|A0A2R8Y3M9_HUMAN	Uncharacterized protein OS=Homo sapiens OX=9606 PE=4 SV=1	HUMAN	71325.2	631	0.937562	0.981748	1	0.990832	1.99526	0.954993	0.642688	0.903649	0.691831	0.912011	1.31826	0.870964	0.319154	0.928966	0.356451	0.937562	0.654636	0.895365	0.905107	0.265177	0.177275	0.303499
180	sp|P50552|VASP_HUMAN	Vasodilator-stimulated phosphoprotein OS=Homo sapiens OX=9606 GN=VASP PE=1 SV=3	HUMAN	39829.5	380	2.29087	0.737904	0.887156	7.94328	1.21339	0.570164	1.08643	0.496592	0.409261	7.51623	0.580764	0.380189	1.13763	0.272898	0.47863	3.01995	0.636796	0.212814	1.6595	1.50399	0.560233	0.673525
181	sp|P00739|HPTR_HUMAN	Haptoglobin-related protein OS=Homo sapiens OX=9606 GN=HPR PE=2 SV=2	HUMAN	39029.3	348	1.22462	0.801678	18.8799	0.42462	4.57088	0.946237	0.496592	1.69044	9.81748	0.954993	1.97697	1.94089	0.824138	1.03753	13.6773	0.529663	3.0761	1.18032	3.55835	3.1174	0.0124656	0.0465098
182	tr|Q5VY30|Q5VY30_HUMAN	Retinol-binding protein OS=Homo sapiens OX=9606 GN=RBP4 PE=1 SV=2	HUMAN	22973.6	199	0.912011	0.751623	0.847227	0.409261	2.63027	1.25892	0.855067	0.954993	0.831764	0.524808	2.58226	1.78649	0.549541	2.14783	0.524808	1.15878	1.61436	3.7325	1.33736	0.749723	0.405681	0.539247
183	sp|P61626|LYSC_HUMAN	Lysozyme C OS=Homo sapiens OX=9606 GN=LYZ PE=1 SV=1	HUMAN	16536.9	148	2.46604	1.88799	2.96483	0.744732	2.53513	0.487529	3.13329	0.794328	3.83707	0.299226	3.19154	0.20893	1.47231	1.85353	1.7378	0.711214	1.47231	0.483059	1.68227	0.393479	0.000470912	0.0054205
184	sp|P01591|IGJ_HUMAN	Immunoglobulin J chain OS=Homo sapiens OX=9606 GN=JCHAIN PE=1 SV=4	HUMAN	18098.4	159	0.862979	5.91562	1.15878	1.40605	0.231207	0.862979	0.270396	13.8038	0.334195	4.13048	0.0751623	2.63027	2.39883	5.44503	3.34195	1.38038	0.564937	0.824138	2.5354	2.04176	0.0482134	0.119103
185	sp|Q15404|RSU1_HUMAN	Ras suppressor protein 1 OS=Homo sapiens OX=9606 GN=RSU1 PE=1 SV=3	HUMAN	31540	277	1.10662	0.277971	0.322107	11.272	0.524808	0.751623	2.96483	0.103753	0.954993	8.16582	1.49969	0.293765	0.398107	0.0299226	0.147231	1.43219	0.195884	0.0619441	1.69462	2.03985	0.786115	0.860908
186	sp|P08519|APOA_HUMAN	Apolipoprotein(a) OS=Homo sapiens OX=9606 GN=LPA PE=1 SV=1	HUMAN	501316	4548	17.5388	2.88403	9.54993	0.465586	1.33045	10.3753	2.70396	11.3763	1.5417	1.99526	0.190546	29.3765	17.0608	0.981748	8.55067	0.149969	1.21339	4.28548	6.75391	4.06479	4.92867e-05	0.00148134
187	sp|A0A0C4DH38|HV551_HUMAN	Immunoglobulin heavy variable 5-51 OS=Homo sapiens OX=9606 GN=IGHV5-51 PE=3 SV=1	HUMAN	12674.4	117	0.862979	1.13763	0.954993	0.879022	0.963829	0.625173	0.954993	1.88799	1.0666	1.45881	1.07647	1.03753	1.00925	1.39316	1.1272	1.07647	1.1272	0.765597	1.07805	0.192982	0.334396	0.469891
188	sp|Q9BWP8|COL11_HUMAN	Collectin-11 OS=Homo sapiens OX=9606 GN=COLEC11 PE=1 SV=1	HUMAN	28665.2	271	1.21339	1.94089	1.40605	0.895365	1.09648	1.40605	1.05682	1.33045	1.22462	0.60256	0.963829	0.879022	1.04713	2.14783	1.21339	0.937562	0.954993	1.57036	1.21593	0.245486	0.0283034	0.0823232
189	tr|G3XAK1|G3XAK1_HUMAN	Hepatocyte growth factor-like protein OS=Homo sapiens OX=9606 GN=MST1 PE=1 SV=1	HUMAN	81998.4	725	1.03753	0.539511	0.77983	0.133045	0.92045	0.554626	0.954993	0.972747	0.711214	0.205116	0.83946	0.879022	1.00925	0.744732	0.758578	0.177011	0.895365	0.666807	0.70996	0.197789	0.00559081	0.029083
190	sp|Q14126|DSG2_HUMAN	Desmoglein-2 OS=Homo sapiens OX=9606 GN=DSG2 PE=1 SV=2	HUMAN	122293	1118	0.49204	1.03753	0.580764	0.946237	0.591562	1.18032	0.203236	0.981748	0.218776	0.903649	0.20893	1.11686	1.83654	0.937562	1.87068	0.862979	1.87068	1.0666	0.939261	0.365256	0.341115	0.473188
191	sp|Q6Q788|APOA5_HUMAN	Apolipoprotein A-V OS=Homo sapiens OX=9606 GN=APOA5 PE=1 SV=1	HUMAN	41212.3	366	2.10863	-	1.11686	-	0.787046	-	3.01995	-	1.58489	-	1.1272	-	0.879022	-	0.461318	-	0.349945	-	1.27054	0.851117	0.86941	0.927714
192	tr|G8JLA2|G8JLA2_HUMAN	Myosin light polypeptide 6 OS=Homo sapiens OX=9606 GN=MYL6 PE=1 SV=1	HUMAN	17089.2	152	0.981748	-	0.524808	-	0.679204	-	1.25892	-	0.672977	-	0.879022	-	0.224906	-	0.120226	-	0.152757	-	0.610508	0.394482	0.0285981	0.0827356
193	sp|P02775|CXCL7_HUMAN	Platelet basic protein OS=Homo sapiens OX=9606 GN=PPBP PE=1 SV=3	HUMAN	13894	128	2.91072	0.405508	2.14783	14.5881	0.691831	0.432514	5.39511	0.201372	4.20727	10.1859	1.45881	0.20893	1.40605	0.0436516	1.14815	1.77011	0.380189	0.0444631	2.64592	3.02276	0.373974	0.5058
194	sp|P30041|PRDX6_HUMAN	Peroxiredoxin-6 OS=Homo sapiens OX=9606 GN=PRDX6 PE=1 SV=3	HUMAN	25034.7	224	4.05509	0.903649	0.316228	15.1356	1.31826	1.43219	5.24808	0.222843	0.474242	4.48745	2.10863	0.346737	0.809096	0.0349945	0.0648634	0.409261	0.263027	0.0436516	2.09299	2.33734	0.760394	0.841253
195	sp|P08709|FA7_HUMAN	Coagulation factor VII OS=Homo sapiens OX=9606 GN=F7 PE=1 SV=1	HUMAN	51593.5	466	8.47227	0.704693	2.03236	0.47863	1.95885	2.51189	6.0256	0.432514	1.44544	0.299226	1.36773	1.24738	8.16582	1.25892	2.07014	0.83946	1.95885	4.16869	2.52436	1.45271	0.00548939	0.0288326
196	sp|P13647|K2C5_HUMAN	Keratin, type II cytoskeletal 5 OS=Homo sapiens OX=9606 GN=KRT5 PE=1 SV=3	HUMAN	62378	590	0.316228	0.92045	0.564937	1.78649	0.824138	1.35519	0.136773	0.570164	0.214783	1.23595	0.319154	0.946237	0.111686	1.34276	0.177011	2.70396	0.214783	2.14783	0.882696	0.351849	0.200703	0.33205
197	sp|Q13103|SPP24_HUMAN	Secreted phosphoprotein 24 OS=Homo sapiens OX=9606 GN=SPP2 PE=1 SV=1	HUMAN	24337.4	211	0.698232	2.60615	0.405508	1.04713	0.277971	1.39316	0.711214	0.698232	0.387258	0.265461	0.258226	0.353183	2.18776	2.35505	1.18032	0.946237	0.77983	1.28233	0.990736	0.629582	0.40674	0.539329
198	tr|A0A6Q8PFK8|A0A6Q8PFK8_HUMAN	Heat shock protein beta-1 OS=Homo sapiens OX=9606 GN=HSPB1 PE=4 SV=1	HUMAN	21882.2	198	1.52757	0.608135	0.207014	3.53183	0.801678	2.29087	2.51189	0.235505	0.376704	1.41906	1.61436	0.831764	1.69044	0.0672977	0.267917	0.413047	0.981748	0.157036	1.08521	0.478076	0.887379	0.937641
199	sp|P19652|A1AG2_HUMAN	Alpha-1-acid glycoprotein 2 OS=Homo sapiens OX=9606 GN=ORM2 PE=1 SV=2	HUMAN	23602.4	201	2.39883	0.529663	0.879022	0.15417	10.7647	0.369828	1.39316	1.78649	0.912011	0.519996	10.4713	1.24738	5.19996	2.01372	2.83139	0.580764	23.1206	1.40605	3.69884	3.77416	0.0398624	0.104687
200	sp|P10643|CO7_HUMAN	Complement component C7 OS=Homo sapiens OX=9606 GN=C7 PE=1 SV=2	HUMAN	93517.5	843	0.642688	0.831764	6.85488	0.772681	1.10662	0.83946	0.469894	0.972747	5.29664	0.912011	0.816582	0.990832	0.654636	0.855067	6.60694	0.801678	1.10662	0.870964	1.74459	1.36409	0.247552	0.38374
201	sp|O00429|DNM1L_HUMAN	Dynamin-1-like protein OS=Homo sapiens OX=9606 GN=DNM1L PE=1 SV=2	HUMAN	81876.4	736	0.452898	0.285759	0.751623	0.469894	0.380189	0.47863	0.855067	0.0972747	1.41906	0.148594	0.711214	0.135519	0.104713	0.220801	0.201372	0.394457	0.101859	0.328095	0.418723	0.192899	0.000348489	0.00496139
202	sp|P15169|CBPN_HUMAN	Carboxypeptidase N catalytic chain OS=Homo sapiens OX=9606 GN=CPN1 PE=1 SV=1	HUMAN	52285.9	458	0.376704	0.409261	0.440555	0.349945	0.613762	0.235505	0.159956	1.78649	0.169044	1.40605	0.244343	1.05682	0.963829	0.928966	1.14815	0.724436	1.44544	0.57544	0.72415	0.263483	0.0206882	0.0662266
203	sp|Q8NBP7|PCSK9_HUMAN	Proprotein convertase subtilisin/kexin type 9 OS=Homo sapiens OX=9606 GN=PCSK9 PE=1 SV=3	HUMAN	74285.5	692	1.21339	1.67494	0.666807	0.549541	1.38038	1.57036	0.353183	3.90841	0.226986	1.18032	0.452898	3.40408	1.38038	1.69044	0.765597	0.539511	1.57036	1.58489	1.33958	0.559977	0.256457	0.394158
204	sp|Q92496|FHR4_HUMAN	Complement factor H-related protein 4 OS=Homo sapiens OX=9606 GN=CFHR4 PE=1 SV=3	HUMAN	65350.2	578	5.34564	1.15878	8.87156	0.432514	1.35519	2.96483	4.20727	2.01372	7.65597	0.765597	1.18032	5.10505	5.01187	0.255859	9.37562	0.105682	1.34276	0.691831	3.21334	1.20843	0.000135998	0.00262768
205	tr|X6RJP6|X6RJP6_HUMAN	Transgelin-2 (Fragment) OS=Homo sapiens OX=9606 GN=TAGLN2 PE=1 SV=1	HUMAN	21085.8	187	3.16228	0.549541	0.444631	5.05825	0.717794	1.64437	5.10505	0.18197	0.83946	1.28233	1.25892	0.529663	2.18776	0.0328095	0.349945	0.149969	0.549541	0.0772681	1.34009	0.905133	0.916157	0.954992
206	sp|Q9Y6Z7|COL10_HUMAN	Collectin-10 OS=Homo sapiens OX=9606 GN=COLEC10 PE=1 SV=2	HUMAN	30704.9	277	0.887156	2.39883	1.49969	0.724436	0.648634	1.48594	0.717794	1.36773	1.27057	0.436516	0.539511	0.870964	1.18032	3.22107	2.05116	1.01859	0.887156	2.208	1.30078	0.468251	0.122092	0.226983
207	sp|P26038|MOES_HUMAN	Moesin OS=Homo sapiens OX=9606 GN=MSN PE=1 SV=3	HUMAN	67819.6	577	0.505825	0.946237	0.246604	1.25892	0.322107	0.855067	1.20226	0.554626	0.698232	0.698232	1.07647	0.524808	0.353183	0.194089	0.224906	0.246604	0.246604	0.195884	0.575037	0.260726	0.00717872	0.0343689
208	sp|P62258|1433E_HUMAN	14-3-3 protein epsilon OS=Homo sapiens OX=9606 GN=YWHAE PE=1 SV=1	HUMAN	29173.6	255	0.444631	0.597035	0.149969	5.15229	0.237684	0.698232	1.6293	0.444631	0.487529	4.7863	0.77983	0.515229	0.469894	0.0580764	0.16293	0.37325	0.267917	0.0679204	0.962369	0.987485	0.182869	0.312089
209	sp|P13671|CO6_HUMAN	Complement component C6 OS=Homo sapiens OX=9606 GN=C6 PE=1 SV=3	HUMAN	104785	934	0.452898	1.83654	0.879022	1.57036	0.698232	1.51356	0.436516	1.18032	0.824138	0.990832	0.654636	0.954993	0.608135	0.772681	1.20226	0.666807	0.937562	0.642688	0.934566	0.184272	0.228805	0.363002
210	tr|B1AHL2|B1AHL2_HUMAN	Fibulin-1 OS=Homo sapiens OX=9606 GN=FBLN1 PE=1 SV=1	HUMAN	78328.4	721	1.23595	1.85353	4.2462	1.10662	1.36773	1.13763	0.483059	3.16228	1.80302	1.83654	0.570164	1.88799	1.72187	3.10456	5.64937	1.85353	1.95885	1.90546	2.04913	0.79865	0.000607706	0.00632248
211	sp|Q9HBI1|PARVB_HUMAN	Beta-parvin OS=Homo sapiens OX=9606 GN=PARVB PE=1 SV=1	HUMAN	41713.9	364	0.981748	0.346737	0.192309	11.272	0.390841	0.47863	3.37287	0.149969	0.597035	5.80764	1.31826	0.205116	1.24738	0.042462	0.229087	1.39316	0.483059	0.0510505	1.58663	1.79979	0.99828	1.00013
212	sp|A0A087WSY6|KVD15_HUMAN	Immunoglobulin kappa variable 3D-15 OS=Homo sapiens OX=9606 GN=IGKV3D-15 PE=3 SV=6	HUMAN	12534.1	115	0.376704	0.265461	0.711214	0	2.24905	0.436516	0.177011	2.01372	0.319154	11.0662	1.75388	2.77971	1.41906	1.0666	2.80543	6.13762	9.0365	1.45881	2.44848	2.11834	0.235278	0.371094
213	sp|Q8WWZ8|OIT3_HUMAN	Oncoprotein-induced transcript 3 protein OS=Homo sapiens OX=9606 GN=OIT3 PE=1 SV=2	HUMAN	60021.4	545	0.963829	0.691831	1.01859	0.0928966	0.963829	0.165959	1	6.08135	1.05682	0.660694	1	1.1272	1.08643	10.666	1.14815	1.21339	1.08643	2.0893	1.78404	1.786	0.382613	0.514909
214	sp|P43251|BTD_HUMAN	Biotinidase OS=Homo sapiens OX=9606 GN=BTD PE=1 SV=2	HUMAN	61132.4	543	0.263027	2.60615	0.816582	0.963829	0.794328	6.42688	0.597035	1.65959	2.12814	0.591562	2.01372	4.20727	0.220801	1.85353	0.654636	0.672977	0.765597	5.39511	1.81282	1.12431	0.0691583	0.151476
215	sp|P06312|KV401_HUMAN	Immunoglobulin kappa variable 4-1 OS=Homo sapiens OX=9606 GN=IGKV4-1 PE=1 SV=1	HUMAN	13379.9	121	0.448745	0.990832	0.731139	3.22107	0.343558	0.758578	0.912011	4.87529	1.49969	11.8032	0.717794	3.40408	0.855067	3.66438	1.43219	9.28966	0.666807	2.63027	2.68024	2.04632	0.0300926	0.0856846
216	sp|P00338|LDHA_HUMAN	L-lactate dehydrogenase A chain OS=Homo sapiens OX=9606 GN=LDHA PE=1 SV=2	HUMAN	36688.5	332	9.90832	1.55597	0.331131	24.2103	1.40605	12.2462	27.0396	0.608135	1.5417	13.1826	6.72977	4.96592	7.7983	0.0855067	0.325087	2.31206	1.27057	0.636796	6.453	4.37232	0.000863484	0.00834187
217	sp|P09486|SPRC_HUMAN	SPARC OS=Homo sapiens OX=9606 GN=SPARC PE=1 SV=1	HUMAN	34631.9	303	1.44544	0.380189	0.440555	4.20727	0.544503	0.265461	4.13048	0.301995	1.35519	4.36516	1.7378	0.212814	1.14815	0.0613762	0.349945	0	0.457088	0.0436516	1.1915	1.00767	0.533059	0.652455
218	sp|P01717|LV325_HUMAN	Immunoglobulin lambda variable 3-25 OS=Homo sapiens OX=9606 GN=IGLV3-25 PE=1 SV=2	HUMAN	12011.3	112	1.55597	0.946237	1.47231	1.20226	1.7378	1.01859	1.07647	0.903649	1.01859	1.14815	1.20226	0.972747	1.52757	0.946237	1.43219	1.20226	1.70608	1.00925	1.22659	0.140154	0.00103215	0.00900637
219	tr|A0A087WXI2|A0A087WXI2_HUMAN	IgGFc-binding protein OS=Homo sapiens OX=9606 GN=FCGBP PE=1 SV=3	HUMAN	445208	4204	0.483059	0.20893	0.809096	0.12942	0.672977	0.119124	0.496592	1.02802	0.801678	0.751623	0.685488	0.666807	0.413047	1.05682	0.666807	0.794328	0.57544	0.698232	0.614305	0.16633	0.000892557	0.00847146
220	sp|P01762|HV311_HUMAN	Immunoglobulin heavy variable 3-11 OS=Homo sapiens OX=9606 GN=IGHV3-11 PE=1 SV=2	HUMAN	12908.6	117	0	0	0	0	0	0	0	0	0	0	0	0	0	0	0	0	0	0	--	--	--	--
221	sp|Q9H0U4|RAB1B_HUMAN	Ras-related protein Rab-1B OS=Homo sapiens OX=9606 GN=RAB1B PE=1 SV=1	HUMAN	22171	201	1	0.711214	1.21339	0	1.27057	1.14815	0.731139	0.316228	0.895365	0	0.928966	0	0	0.963829	0	1.77011	0.169044	1.55597	0.70411	0.262358	0.00896031	0.0375777
222	sp|P18054|LOX12_HUMAN	Polyunsaturated fatty acid lipoxygenase ALOX12 OS=Homo sapiens OX=9606 GN=ALOX12 PE=1 SV=4	HUMAN	75693.4	663	1.20226	-	0.972747	-	4.87529	-	0.903649	-	0.731139	-	4.44631	-	0.272898	-	0.226986	-	1.07647	-	1.63419	1.75108	0.97279	0.987391
223	sp|P0DP08|HVD82_HUMAN	Immunoglobulin heavy variable 4-38-2 OS=Homo sapiens OX=9606 GN=IGHV4-38-2 PE=3 SV=1	HUMAN	13015.8	117	0.954993	-	1.08643	-	0.92045	-	1.1272	-	1.2942	-	1.09648	-	1.18032	-	1.34276	-	1.13763	-	1.12672	0.137973	0.0257104	0.0764249
224	tr|Q5TCU3|Q5TCU3_HUMAN	Tropomyosin beta chain OS=Homo sapiens OX=9606 GN=TPM2 PE=1 SV=1	HUMAN	32814.3	284	5.80764	0.340408	0.207014	1.40605	4.57088	1.59956	13.6773	0.310456	0.448745	1.25892	8.09096	1.38038	1.78649	0.0461318	0.0698232	0.134276	0.685488	0.138038	2.33103	2.34	0.611596	0.717729
225	tr|A0A3B3ISA6|A0A3B3ISA6_HUMAN	C4a anaphylatoxin (Fragment) OS=Homo sapiens OX=9606 GN=C4B PE=1 SV=1	HUMAN	142936	1296	0.758578	0.57544	1.10662	0.413047	11.9124	0.903649	0.293765	0.42462	0.428549	0.291072	5.05825	0.636796	0.737904	0.0461318	1.04713	0.0405508	10.666	0.0613762	1.96677	2.36793	0.931217	0.961428
226	sp|Q14697|GANAB_HUMAN	Neutral alpha-glucosidase AB OS=Homo sapiens OX=9606 GN=GANAB PE=1 SV=3	HUMAN	106873	944	0.380189	-	0.42462	-	0.251189	-	1.40605	-	1.44544	-	0.801678	-	0.787046	-	0.816582	-	0.49204	-	0.756092	0.430141	0.0615341	0.139288
227	sp|P14543|NID1_HUMAN	Nidogen-1 OS=Homo sapiens OX=9606 GN=NID1 PE=1 SV=3	HUMAN	136376	1247	3.83707	0.847227	2.07014	0.580764	1.59956	0.60256	3.7325	1.69044	2.18776	1.15878	1.48594	1.22462	2.12814	0.619441	1.15878	0.409261	0.816582	0.461318	1.47838	0.67853	0.092042	0.184425
228	sp|Q04756|HGFA_HUMAN	Hepatocyte growth factor activator OS=Homo sapiens OX=9606 GN=HGFAC PE=1 SV=1	HUMAN	70681.1	655	1.85353	4.05509	2.10863	1.02802	7.58578	2.72898	0.457088	2.75423	0.554626	0.648634	1.75388	1.85353	2.10863	7.87046	2.33346	2.01372	7.37904	5.29664	3.02133	1.98783	0.00744999	0.0344483
229	sp|P01601|KVD16_HUMAN	Immunoglobulin kappa variable 1D-16 OS=Homo sapiens OX=9606 GN=IGKV1D-16 PE=3 SV=2	HUMAN	12730.3	117	0	-	0.642688	-	0	-	0	-	0	-	0	-	0	-	0.0912011	-	0	-	0.366944	0.38996	0.383779	0.515197
230	tr|G3XA98|G3XA98_HUMAN	Fibulin-5 OS=Homo sapiens OX=9606 GN=FBLN5 PE=1 SV=1	HUMAN	54125.2	489	0.405508	-	0.334195	-	0.409261	-	1.52757	-	0.981748	-	1.1695	-	3.01995	-	2.208	-	2.48886	-	1.39384	0.988259	0.854364	0.917085
231	tr|A0A087X0Q4|A0A087X0Q4_HUMAN	Immunoglobulin kappa variable 2-40 OS=Homo sapiens OX=9606 GN=IGKV2-40 PE=1 SV=1	HUMAN	11433.6	104	25.1189	0	39.8107	0	12.7057	0	5.29664	0	17.5388	0	2.58226	1.08643	4.09261	0	16.4437	0	1.95885	0	7.03526	6.21384	0.00179648	0.0131337
232	sp|P61981|1433G_HUMAN	14-3-3 protein gamma OS=Homo sapiens OX=9606 GN=YWHAG PE=1 SV=2	HUMAN	28302.3	247	0.265461	0.469894	0.1	3.40408	0.144544	0.299226	0.946237	0.113763	0.359749	1.07647	0.519996	0.0698232	0.685488	0.113763	0.251189	1	0.366438	0.0787046	0.570268	0.475838	0.00723416	0.034032
233	sp|P55056|APOC4_HUMAN	Apolipoprotein C-IV OS=Homo sapiens OX=9606 GN=APOC4 PE=1 SV=1	HUMAN	14552.9	127	2.22844	2.01372	7.87046	1.75388	13.6773	1.72187	0.990832	2.75423	3.98107	2.60615	7.04693	2.42103	2.03236	0.855067	7.17794	0.870964	13.5519	0.737904	4.12733	2.22824	0.00018898	0.00309812
234	sp|P01860|IGHG3_HUMAN	Immunoglobulin heavy constant gamma 3 OS=Homo sapiens OX=9606 GN=IGHG3 PE=1 SV=2	HUMAN	41286.6	377	0.165959	1.5417	0.416869	9.63829	1.39316	1.27057	0.92045	1.78649	2.48886	9.12011	9.12011	1.49969	1.38038	0.787046	3.56451	5.97035	13.0617	0.654636	3.59894	2.39438	0.007473	0.0342618
235	sp|Q13201|MMRN1_HUMAN	Multimerin-1 OS=Homo sapiens OX=9606 GN=MMRN1 PE=1 SV=3	HUMAN	138109	1228	1.58489	1.08643	0.483059	1.7378	0.685488	1.1695	3.10456	0.591562	1	0.946237	1.40605	0.636796	0.698232	0.49204	0.185353	0.787046	0.280543	0.529663	0.966958	0.450346	0.431758	0.556145
236	sp|P08294|SODE_HUMAN	Extracellular superoxide dismutase [Cu-Zn] OS=Homo sapiens OX=9606 GN=SOD3 PE=1 SV=2	HUMAN	25850.7	240	1.58489	1.24738	0.77983	0.912011	0.380189	0.724436	1.30617	1.00925	0.724436	0.724436	0.349945	0.60256	2.96483	1.51356	1.85353	1.0666	0.954993	0.912011	1.0895	0.55363	0.888746	0.935431
237	sp|Q03591|FHR1_HUMAN	Complement factor H-related protein 1 OS=Homo sapiens OX=9606 GN=CFHR1 PE=1 SV=2	HUMAN	37650.3	330	23.3346	3.69828	1.87068	0.724436	1.44544	1.25892	20.3236	0.108643	1.70608	0.0340408	1.33045	0.0436516	22.08	6.30957	1.77011	1.31826	1.39316	2.24905	5.0555	5.79844	0.0443606	0.113203
238	sp|P68366|TBA4A_HUMAN	Tubulin alpha-4A chain OS=Homo sapiens OX=9606 GN=TUBA4A PE=1 SV=1	HUMAN	49924	448	0.501187	0.413047	0.1	2.46604	0.253513	0.529663	2.22844	0.444631	0.291072	3.01995	1.01859	0.597035	4.05509	0.0554626	0.591562	0.30479	2.10863	0.0698232	1.05825	0.583139	0.643257	0.746786
239	sp|A0A0A0MS15|HV349_HUMAN	Immunoglobulin heavy variable 3-49 OS=Homo sapiens OX=9606 GN=IGHV3-49 PE=3 SV=1	HUMAN	13055.8	119	0.0685488	3.83707	0.131826	3.37287	0.0847227	0.77983	0.108643	1.24738	0.197697	0.92045	0.161436	0.260615	0.501187	4.40555	0.981748	3.83707	0.758578	0.972747	1.25711	0.883075	0.851036	0.915328
240	sp|Q15746|MYLK_HUMAN	Myosin light chain kinase, smooth muscle OS=Homo sapiens OX=9606 GN=MYLK PE=1 SV=4	HUMAN	210714	1914	3.19154	0.185353	1.35519	0	1.18032	0.946237	6.0256	0.16293	2.1677	2.93765	2.0893	0.608135	0	0.120226	0.496592	0	0.366438	0.619441	1.24737	1.04014	0.546816	0.664781
241	sp|P01743|HV146_HUMAN	Immunoglobulin heavy variable 1-46 OS=Homo sapiens OX=9606 GN=IGHV1-46 PE=1 SV=2	HUMAN	12932.6	117	0.990832	0	0	0	0.981748	0	0.630957	1.80302	0	0	0.630957	1.21339	0.724436	1.88799	0	1.41906	0.724436	1.27057	0.876957	0.326375	0.241557	0.376606
242	sp|P07360|CO8G_HUMAN	Complement component C8 gamma chain OS=Homo sapiens OX=9606 GN=C8G PE=1 SV=3	HUMAN	22277.3	202	0.597035	0.369828	0.559758	0.47863	5.10505	1.6293	0.613762	0.260615	0.586138	0.328095	4.36516	1.69044	0.394457	0.809096	0.394457	0.895365	2.75423	3.90841	1.42999	1.36385	0.885087	0.937049
243	sp|Q12794|HYAL1_HUMAN	Hyaluronidase-1 OS=Homo sapiens OX=9606 GN=HYAL1 PE=1 SV=2	HUMAN	48367.7	435	0.267917	0.549541	0.17378	0.483059	0.325087	0.549541	1.20226	1.27057	0.711214	1.10662	1.48594	1.25892	1.38038	1.10662	0.824138	0.972747	1.72187	1.09648	0.915928	0.432081	0.290515	0.436579
244	tr|Q5JXI8|Q5JXI8_HUMAN	Four and a half LIM domains protein 1 (Fragment) OS=Homo sapiens OX=9606 GN=FHL1 PE=1 SV=1	HUMAN	29160.4	257	0.127057	0.272898	0.135519	4.16869	0.138038	0.524808	1.97697	0.258226	1.30617	3.63078	1.64437	0.496592	0.483059	0.0672977	0.394457	0.83946	0.398107	0.136773	0.944404	0.849302	0.19991	0.332772
245	sp|P24593|IBP5_HUMAN	Insulin-like growth factor-binding protein 5 OS=Homo sapiens OX=9606 GN=IGFBP5 PE=1 SV=1	HUMAN	30570	272	1.10662	1.25892	1.45881	0.57544	0.704693	1.15878	1.31826	1.34276	1.94089	0.619441	0.895365	1.25892	1.99526	1.15878	2.83139	0.529663	1.40605	1.0666	1.25704	0.247323	0.0110427	0.0429793
246	tr|E7EV71|E7EV71_HUMAN	Latent-transforming growth factor beta-binding protein 1 OS=Homo sapiens OX=9606 GN=LTBP1 PE=1 SV=2	HUMAN	148433	1353	0.390841	0.325087	0.270396	1.49969	0.267917	0.183654	2.51189	0.597035	1.61436	4.87529	1.57036	0.316228	0.549541	0.258226	0.353183	1.67494	0.366438	0.147231	0.98735	0.954012	0.246587	0.383343
247	sp|O00151|PDLI1_HUMAN	PDZ and LIM domain protein 1 OS=Homo sapiens OX=9606 GN=PDLIM1 PE=1 SV=4	HUMAN	36071.5	329	1.59956	1.5417	0.246604	1.52757	0.313329	2.42103	1.45881	0.570164	0.199526	0.554626	0.296483	1.01859	1.52757	0.0928966	0.248886	0.0954993	0.346737	0.253513	0.795172	0.475949	0.114604	0.216785
248	sp|P05452|TETN_HUMAN	Tetranectin OS=Homo sapiens OX=9606 GN=CLEC3B PE=1 SV=3	HUMAN	22536.7	202	0.15417	0.413047	1.51356	0.855067	0.772681	0.296483	0.0903649	0.544503	0.946237	1	0.465586	0.380189	0.57544	0.343558	5.59758	0.625173	3.04789	0.244343	0.992549	0.91723	0.268532	0.411546
249	sp|P50995|ANX11_HUMAN	Annexin A11 OS=Homo sapiens OX=9606 GN=ANXA11 PE=1 SV=1	HUMAN	54389.3	505	0	0.570164	0.570164	7.72681	0	0.954993	0.772681	0.242103	0.772681	0	0.946237	0.383707	0.765597	0.203236	0.765597	4.96592	0.937562	0.346737	1.16245	1.37231	0.349591	0.482471
250	sp|O43707|ACTN4_HUMAN	Alpha-actinin-4 OS=Homo sapiens OX=9606 GN=ACTN4 PE=1 SV=2	HUMAN	104853	911	1.03753	0	0.346737	0	0.390841	0	3.10456	0	1.00925	0	1.11686	0	0.325087	0	0.134276	0	0.133045	0	0.422122	0.467052	0.00499527	0.0272974
251	sp|Q99969|RARR2_HUMAN	Retinoic acid receptor responder protein 2 OS=Homo sapiens OX=9606 GN=RARRES2 PE=1 SV=1	HUMAN	18617.5	163	0.49204	1.88799	0.660694	0.666807	0.515229	1.33045	0.862979	2.18776	1.07647	0.801678	0.912011	1.58489	1.7378	3.13329	2.208	1.13763	1.88799	2.24905	1.40738	0.576432	0.0909612	0.183619
252	sp|P68871|HBB_HUMAN	Hemoglobin subunit beta OS=Homo sapiens OX=9606 GN=HBB PE=1 SV=2	HUMAN	15998.3	147	0	0.210863	0	0.151356	0.285759	0.251189	1.24738	2.03236	1.31826	1.23595	1.49969	2.05116	0.990832	1.92309	1.04713	1.1695	1.19124	1.87068	1.02647	0.686788	0.32927	0.467546
253	sp|Q8N392|RHG18_HUMAN	Rho GTPase-activating protein 18 OS=Homo sapiens OX=9606 GN=ARHGAP18 PE=1 SV=3	HUMAN	74976.2	663	2.48886	0	0.376704	0	0	0	5.05825	0	0.847227	0	30.761	0	0	0	0	0	0	0	3.9532	6.4533	0.739955	0.825393
254	sp|Q15848|ADIPO_HUMAN	Adiponectin OS=Homo sapiens OX=9606 GN=ADIPOQ PE=1 SV=1	HUMAN	26413.6	244	0.118032	8.01678	0.0809096	7.72681	0.212814	1.48594	0.164437	2.37684	0.110662	2.65461	0.387258	0.440555	2.07014	1.6293	1.31826	1.48594	4.48745	0.272898	1.94665	1.28212	0.0945793	0.187426
255	sp|Q9UBW5|BIN2_HUMAN	Bridging integrator 2 OS=Homo sapiens OX=9606 GN=BIN2 PE=1 SV=3	HUMAN	61873.9	565	0.679204	0.469894	0.636796	3.22107	0.92045	0.452898	1.19124	0.519996	1.10662	3.80189	1.59956	0.510505	0.679204	0.128233	0.636796	0.794328	0.912011	0.114815	1.02086	0.702687	0.463344	0.588425
256	tr|A0A140T930|A0A140T930_HUMAN	HLA class I histocompatibility antigen, C alpha chain OS=Homo sapiens OX=9606 GN=HLA-C PE=1 SV=1	HUMAN	44432.8	397	1.90546	2.70396	1.30617	4.7863	1.80302	0.60256	0.420727	0.765597	0.267917	1.09648	0.420727	0.16293	1.24738	1.7378	0.83946	3.46737	1.11686	0.376704	1.39041	0.932994	0.712911	0.806873
257	tr|E9PG08|E9PG08_HUMAN	Fetuin-B OS=Homo sapiens OX=9606 GN=FETUB PE=1 SV=1	HUMAN	34555.8	317	0.831764	-	3.34195	-	0.981748	-	0.201372	-	0.937562	-	0.210863	-	0.794328	-	3.40408	-	0.92045	-	1.29157	1.2166	0.671624	0.769806
258	sp|P21291|CSRP1_HUMAN	Cysteine and glycine-rich protein 1 OS=Homo sapiens OX=9606 GN=CSRP1 PE=1 SV=3	HUMAN	20567.3	193	0.564937	0.380189	0.325087	2.07014	0.698232	0.57544	1.99526	0.356451	1.09648	1.95885	2.55859	0.539511	0.737904	0.155597	0.413047	0.831764	1.01859	0.233346	0.917189	0.445362	0.272503	0.416453
259	sp|Q9ULV4|COR1C_HUMAN	Coronin-1C OS=Homo sapiens OX=9606 GN=CORO1C PE=1 SV=1	HUMAN	53248.6	474	1.0666	-	0.280543	-	1	-	1.40605	-	0.30761	-	1.10662	-	0.597035	-	0.149969	-	0.608135	-	0.724729	0.437925	0.0661587	0.146089
260	sp|P23229|ITA6_HUMAN	Integrin alpha-6 OS=Homo sapiens OX=9606 GN=ITGA6 PE=1 SV=5	HUMAN	126604	1130	1.27057	-	1.35519	-	1.1272	-	0.937562	-	0.990832	-	0.831764	-	0.711214	-	0.744732	-	0.625173	-	0.954915	0.254607	0.408086	0.539791
261	sp|P50991|TCPD_HUMAN	T-complex protein 1 subunit delta OS=Homo sapiens OX=9606 GN=CCT4 PE=1 SV=4	HUMAN	57923.6	539	0.862979	-	0.990832	-	0.963829	-	0.928966	-	1.0666	-	1.03753	-	0.570164	-	0.654636	-	0.636796	-	0.856925	0.188008	0.0538479	0.130052
262	sp|P01344|IGF2_HUMAN	Insulin-like growth factor II OS=Homo sapiens OX=9606 GN=IGF2 PE=1 SV=1	HUMAN	20140.1	180	0.972747	1.23595	1.57036	0.772681	0.648634	0.954993	1.23595	1.27057	1.95885	0.794328	0.809096	0.981748	1.07647	1.31826	1.75388	0.824138	0.704693	1.01859	1.10566	0.205433	0.232147	0.367227
263	sp|P50990|TCPQ_HUMAN	T-complex protein 1 subunit theta OS=Homo sapiens OX=9606 GN=CCT8 PE=1 SV=4	HUMAN	59620.1	548	0.801678	0	0.801678	0	0.57544	0	1.14815	0	1.14815	0	0.824138	0	0.824138	0	0.824138	0	0.591562	0	0.418838	0.100821	3.59208e-06	0.000485829
264	sp|P0DOY2|IGLC2_HUMAN	Immunoglobulin lambda constant 2 OS=Homo sapiens OX=9606 GN=IGLC2 PE=1 SV=1	HUMAN	11293.5	106	1.45881	3.28095	0.912011	8.79023	2.26987	0.794328	3.37287	7.44732	2.0893	18.197	4.65586	1.8197	4.83059	4.28548	3.13329	12.3595	6.85488	1.11686	4.87049	2.67645	6.82769e-05	0.00160599
265	sp|Q86UD1|OAF_HUMAN	Out at first protein homolog OS=Homo sapiens OX=9606 GN=OAF PE=2 SV=1	HUMAN	30688	273	0.457088	0.862979	1.80302	0.83946	0.704693	0.954993	0.751623	1.10662	3.34195	1.07647	1.15878	1.21339	0.724436	0.937562	2.99226	0.912011	1.22462	1.03753	1.22775	0.528564	0.3589	0.490316
266	sp|P48426|PI42A_HUMAN	Phosphatidylinositol 5-phosphate 4-kinase type-2 alpha OS=Homo sapiens OX=9606 GN=PIP4K2A PE=1 SV=2	HUMAN	46224.3	406	0.691831	1.01859	0.461318	0	0.679204	0	0.981748	0.691831	0.654636	0	0.963829	0	0.636796	0	0.42462	0	0.625173	0	0.434976	0.245162	0.000463203	0.00544767
267	sp|P0DJI9|SAA2_HUMAN	Serum amyloid A-2 protein OS=Homo sapiens OX=9606 GN=SAA2 PE=1 SV=1	HUMAN	13526.9	122	0	0	1.2942	0.0895365	1.57036	0	0	36.9828	1.28233	2.99226	1.5417	10.3753	0	5.05825	0.963829	0.148594	1.1695	0.544503	4.00082	6.12357	0.189568	0.31949
268	sp|P13224|GP1BB_HUMAN	Platelet glycoprotein Ib beta chain OS=Homo sapiens OX=9606 GN=GP1BB PE=1 SV=1	HUMAN	21717.3	206	0.685488	0.77983	0.436516	2.83139	0.30479	0.515229	1.40605	0.337287	0.903649	1.49969	0.608135	0.237684	0.549541	0.413047	0.369828	1.87068	0.270396	0.288403	0.794868	0.452176	0.0902899	0.183635
269	sp|A0A0B4J1V0|HV315_HUMAN	Immunoglobulin heavy variable 3-15 OS=Homo sapiens OX=9606 GN=IGHV3-15 PE=3 SV=1	HUMAN	12925.7	119	3.98107	1.05682	3.76704	0.765597	0.660694	0.879022	4.01791	1.72187	3.80189	1.22462	0.666807	1.41906	3.31131	1.09648	3.13329	0.787046	0.549541	0.92045	1.87558	0.813455	0.0204885	0.0663728
270	sp|P60842|IF4A1_HUMAN	Eukaryotic initiation factor 4A-I OS=Homo sapiens OX=9606 GN=EIF4A1 PE=1 SV=1	HUMAN	46153.5	406	0.253513	0.0751623	0.224906	0.436516	0.428549	0.233346	0.698232	0.187068	0.636796	1.88799	1.34276	0.483059	0.244343	0.108643	0.235505	1.0666	0.496592	0.316228	0.519767	0.363602	0.00544267	0.0288675
271	tr|H0YIV4|H0YIV4_HUMAN	Nucleosome assembly protein 1-like 1 (Fragment) OS=Homo sapiens OX=9606 GN=NAP1L1 PE=1 SV=1	HUMAN	44714.1	385	0.432514	-	0.444631	-	0.519996	-	1.08643	-	1.03753	-	1.24738	-	0.787046	-	0.744732	-	0.903649	-	0.800434	0.294175	0.0598193	0.1383
272	tr|A0A0C4DGZ8|A0A0C4DGZ8_HUMAN	Glycoprotein Ib (Platelet), alpha polypeptide OS=Homo sapiens OX=9606 GN=GP1BA PE=1 SV=1	HUMAN	68954.6	626	0.744732	0.313329	0.474242	0	0.448745	0	1.22462	0.436516	0.772681	0	0.731139	0.580764	0.275423	0	0.16293	0	0.169044	0	0.351898	0.267878	0.00156448	0.0120912
273	tr|K7ELL7|K7ELL7_HUMAN	Glucosidase 2 subunit beta OS=Homo sapiens OX=9606 GN=PRKCSH PE=1 SV=1	HUMAN	60191.7	535	0	0	1.45881	0	3.25087	0	5.64937	0	1.78649	0	4.28548	0	3.66438	1.09648	1.05682	0	2.35505	2.07014	1.66712	0.857664	0.148706	0.264638
274	sp|Q8WWA0|ITLN1_HUMAN	Intelectin-1 OS=Homo sapiens OX=9606 GN=ITLN1 PE=1 SV=1	HUMAN	34961.5	313	1.15878	1.33045	0.824138	1.92309	0.895365	19.9526	1.64437	0.946237	1.18032	1.2942	1.2942	14.0605	0.613762	1.48594	0.452898	1.99526	0.496592	18.3654	3.88412	4.03132	0.0308792	0.0870087
275	sp|P02763|A1AG1_HUMAN	Alpha-1-acid glycoprotein 1 OS=Homo sapiens OX=9606 GN=ORM1 PE=1 SV=1	HUMAN	23511.4	201	0.10666	0.824138	1.15878	2.29087	2.03236	1.75388	0.376704	2.31206	4.83059	3.98107	8.01678	4.16869	0.220801	0.124738	2.63027	0.246604	4.2462	0	2.18451	1.89649	0.330188	0.467623
276	sp|P62834|RAP1A_HUMAN	Ras-related protein Rap-1A OS=Homo sapiens OX=9606 GN=RAP1A PE=1 SV=1	HUMAN	20987.1	184	0.60256	-	0.428549	-	0.879022	-	0.816582	-	0.570164	-	1.19124	-	0.248886	-	0.185353	-	0.340408	-	0.584752	0.328848	0.00957343	0.0389416
277	sp|Q96KP4|CNDP2_HUMAN	Cytosolic non-specific dipeptidase OS=Homo sapiens OX=9606 GN=CNDP2 PE=1 SV=2	HUMAN	52878.1	475	0	0.586138	0	5.29664	0	1.39316	6.60694	0.666807	0	5.86138	0	1.61436	6.85488	0.0636796	0	0	0	0.130617	1.81716	1.49314	0.990602	0.996126
278	sp|P02533|K1C14_HUMAN	Keratin, type I cytoskeletal 14 OS=Homo sapiens OX=9606 GN=KRT14 PE=1 SV=4	HUMAN	51561.1	472	0.331131	0.946237	0.642688	0.648634	0.580764	0.92045	0.104713	1.7378	0.18197	1.18032	0.18197	1.7378	0.394457	0.285759	0.772681	0.17378	0.704693	0.37325	0.661061	0.199798	0.00287989	0.0190003
279	sp|P35443|TSP4_HUMAN	Thrombospondin-4 OS=Homo sapiens OX=9606 GN=THBS4 PE=1 SV=2	HUMAN	105868	961	1.61436	2.0893	2.48886	3.90841	1.35519	1.1272	2.24905	0.534564	3.46737	0.724436	1.88799	0.280543	1.78649	3.34195	2.75423	4.96592	1.49969	1.8197	2.10529	0.938508	0.00174467	0.0129297
280	sp|P01877|IGHA2_HUMAN	Immunoglobulin heavy constant alpha 2 OS=Homo sapiens OX=9606 GN=IGHA2 PE=1 SV=4	HUMAN	36591	340	0.363078	7.44732	2.46604	10.7647	0.515229	1.28233	1.99526	6.0256	11.1686	9.63829	3.19154	1.0666	0.235505	7.04693	2.24905	10.0925	0.376704	1.21339	4.28548	3.06901	0.0040065	0.0230587
281	tr|B4DUT8|B4DUT8_HUMAN	Calponin OS=Homo sapiens OX=9606 GN=CNN2 PE=1 SV=1	HUMAN	35943.5	330	0.405508	0.751623	0.420727	1.1272	0.717794	0.772681	0.679204	0.895365	0.704693	1.34276	1.20226	0.92045	0.461318	0.436516	0.47863	0.654636	0.816582	0.448745	0.735372	0.205962	0.00647085	0.0324142
282	sp|P27105|STOM_HUMAN	Stomatin OS=Homo sapiens OX=9606 GN=STOM PE=1 SV=3	HUMAN	31730.4	288	1.88799	0.648634	0.613762	26.3027	0.831764	0.758578	4.92039	0.758578	1.48594	26.7917	1.94089	0.895365	1.01859	0.11272	0.322107	0	0.405508	0.124738	3.87888	5.68275	0.55012	0.667298
283	tr|H7BXV5|H7BXV5_HUMAN	Collagen alpha-1(XVIII) chain (Fragment) OS=Homo sapiens OX=9606 GN=COL18A1 PE=1 SV=1	HUMAN	70734	687	0.432514	2.14783	2.35505	0.505825	0.346737	0.461318	0.824138	0.879022	4.44631	0.192309	0.544503	0.178649	0.731139	3.22107	3.80189	0.654636	0.483059	0.597035	1.26684	0.776773	0.916806	0.953831
284	sp|Q01518|CAP1_HUMAN	Adenylyl cyclase-associated protein 1 OS=Homo sapiens OX=9606 GN=CAP1 PE=1 SV=5	HUMAN	51901.1	475	0.824138	0.580764	0.698232	0.963829	1.07647	0	0.954993	0.356451	0.809096	0.586138	1.23595	0.529663	0.711214	0.544503	0.60256	0.903649	0.928966	0.816582	0.729066	0.116726	0.000323978	0.00473709
285	sp|P03973|SLPI_HUMAN	Antileukoproteinase OS=Homo sapiens OX=9606 GN=SLPI PE=1 SV=2	HUMAN	14326	132	2.14783	0.77983	2.07014	0.711214	1.99526	0.912011	4.16869	0.937562	4.05509	0.855067	4.20727	1.10662	0.353183	0.724436	0.187068	0.666807	0.277971	0.855067	1.50062	0.888954	0.410598	0.540471
286	sp|A0A0B4J1Y8|LV949_HUMAN	Immunoglobulin lambda variable 9-49 OS=Homo sapiens OX=9606 GN=IGLV9-49 PE=1 SV=1	HUMAN	13023.6	123	0.679204	7.04693	0.409261	0.717794	0.505825	2.58226	0.366438	5.59758	0.220801	0.570164	0.253513	2.05116	0.816582	5.59758	0.510505	0.549541	0.625173	1.8197	1.71778	1.2993	0.398402	0.530875
287	sp|O75083|WDR1_HUMAN	WD repeat-containing protein 1 OS=Homo sapiens OX=9606 GN=WDR1 PE=1 SV=4	HUMAN	66193.1	606	1.25892	0.831764	0.524808	0.724436	0.524808	0.772681	3.76704	0.642688	1.43219	0.559758	1.36773	0.597035	1.47231	0.642688	0.685488	0.564937	0.630957	0.60256	0.977933	0.500578	0.451871	0.576562
288	sp|P98160|PGBM_HUMAN	Basement membrane-specific heparan sulfate proteoglycan core protein OS=Homo sapiens OX=9606 GN=HSPG2 PE=1 SV=4	HUMAN	468826	4391	1.09648	0.912011	0.990832	3.34195	0.862979	0.963829	1	2.60615	0.903649	8.79023	0.787046	2.58226	0.912011	1.65959	0.831764	5.15229	0.717794	1.52757	1.97991	1.26013	0.0184323	0.0615547
289	sp|P30101|PDIA3_HUMAN	Protein disulfide-isomerase A3 OS=Homo sapiens OX=9606 GN=PDIA3 PE=1 SV=4	HUMAN	56781.8	505	1.39316	-	2.65461	-	1.97697	-	0.255859	-	0.501187	-	0.242103	-	1.15878	-	2.12814	-	1.69044	-	1.33347	0.865847	0.984483	0.995523
290	sp|Q13561|DCTN2_HUMAN	Dynactin subunit 2 OS=Homo sapiens OX=9606 GN=DCTN2 PE=1 SV=4	HUMAN	44230.7	401	1.72187	0	2.51189	0	1.24738	0	0.474242	1.1272	0.691831	0	0.343558	0.570164	0.539511	0.946237	0.77983	0	0.394457	0.474242	0.6568	0.293086	0.0078314	0.0344454
291	sp|P81605|DCD_HUMAN	Dermcidin OS=Homo sapiens OX=9606 GN=DCD PE=1 SV=2	HUMAN	11283.7	110	0.666807	1.18032	1.10662	0.737904	1.72187	1.08643	0.580764	1.57036	0.972747	0.981748	1.51356	1.44544	0.744732	1.0666	1.23595	0.666807	1.94089	0.981748	1.12229	0.250211	0.219748	0.35382
292	sp|O00602|FCN1_HUMAN	Ficolin-1 OS=Homo sapiens OX=9606 GN=FCN1 PE=1 SV=2	HUMAN	35078.2	326	1.02802	-	0.559758	-	1.45881	-	0.887156	-	0.483059	-	1.23595	-	0.990832	-	0.539511	-	1.40605	-	0.954349	0.37064	0.413025	0.541033
293	sp|P55290|CAD13_HUMAN	Cadherin-13 OS=Homo sapiens OX=9606 GN=CDH13 PE=1 SV=1	HUMAN	78286.2	713	0.125893	0.428549	0.265461	0.30479	0.102802	0.258226	0.666807	1.88799	1.52757	1.1695	0.564937	0.946237	1.01859	2.05116	2.44343	1.23595	0.855067	1.01859	0.937308	0.604459	0.276934	0.422032
294	sp|P59666|DEF3_HUMAN	Neutrophil defensin 3 OS=Homo sapiens OX=9606 GN=DEFA3 PE=1 SV=1	HUMAN	10244.8	94	0.862979	-	1.24738	-	1.51356	-	1.08643	-	1.57036	-	1.90546	-	0.928966	-	1.34276	-	1.6293	-	1.34302	0.345675	0.0180667	0.0607084
295	sp|P06310|KV230_HUMAN	Immunoglobulin kappa variable 2-30 OS=Homo sapiens OX=9606 GN=IGKV2-30 PE=3 SV=2	HUMAN	13184.9	120	0	-	0	-	0	-	0	-	0	-	0	-	0	-	0	-	0	-	--	--	--	--
296	sp|P45974|UBP5_HUMAN	Ubiquitin carboxyl-terminal hydrolase 5 OS=Homo sapiens OX=9606 GN=USP5 PE=1 SV=2	HUMAN	95785.4	858	0	0	0.158489	0	0.20893	0	2.14783	0	0.801678	0	1.04713	0	0.698232	0	0.260615	0	0.340408	0	0.353957	0.33184	0.00322465	0.0202853
297	sp|A0A0C4DH25|KVD20_HUMAN	Immunoglobulin kappa variable 3D-20 OS=Homo sapiens OX=9606 GN=IGKV3D-20 PE=3 SV=1	HUMAN	12514.9	116	0.816582	1.13763	1.21339	1.27057	0.559758	1.18032	0.554626	1.01859	0.809096	1.13763	0.380189	1.05682	0.539511	1.10662	0.77983	1.24738	0.366438	1.14815	0.906841	0.163456	0.0888318	0.182038
298	sp|P25311|ZA2G_HUMAN	Zinc-alpha-2-glycoprotein OS=Homo sapiens OX=9606 GN=AZGP1 PE=1 SV=2	HUMAN	34258.5	298	0.428549	0	0	0	0.642688	0	0.559758	0	1.77011	0	0.83946	0	0.801678	0	2.53513	0	1.19124	0	0.548038	0.359839	0.00847275	0.036379
299	sp|P01833|PIGR_HUMAN	Polymeric immunoglobulin receptor OS=Homo sapiens OX=9606 GN=PIGR PE=1 SV=4	HUMAN	83282.9	764	1.08643	1.52757	1.08643	1.00925	0.92045	1.05682	1.20226	1.85353	1.20226	1.22462	1.00925	1.28233	1.24738	1.23595	1.24738	0.816582	1.04713	0.862979	1.16214	0.182681	0.0243436	0.0735749
300	sp|P11142|HSP7C_HUMAN	Heat shock cognate 71 kDa protein OS=Homo sapiens OX=9606 GN=HSPA8 PE=1 SV=1	HUMAN	70897.6	646	1.01859	0.83946	0.580764	1.34276	0.895365	0.954993	1.40605	0.529663	0.801678	0.847227	1.23595	0.60256	0.954993	0.672977	0.544503	1.07647	0.847227	0.765597	0.884268	0.0688448	0.00132263	0.0106797
301	sp|P0DP09|KV113_HUMAN	Immunoglobulin kappa variable 1-13 OS=Homo sapiens OX=9606 GN=IGKV1-13 PE=3 SV=1	HUMAN	12569.1	117	0	-	0	-	0	-	0	-	0	-	0	-	0	-	0	-	0	-	--	--	--	--
302	sp|P15153|RAC2_HUMAN	Ras-related C3 botulinum toxin substrate 2 OS=Homo sapiens OX=9606 GN=RAC2 PE=1 SV=1	HUMAN	21428.6	192	0.613762	-	0.564937	-	0.744732	-	0.981748	-	0.895365	-	1.19124	-	0.469894	-	0.432514	-	0.570164	-	0.718262	0.25615	0.0100931	0.0398569
303	sp|P41226|UBA7_HUMAN	Ubiquitin-like modifier-activating enzyme 7 OS=Homo sapiens OX=9606 GN=UBA7 PE=1 SV=2	HUMAN	111693	1012	0	-	0	-	0	-	0	-	0.679204	-	0.444631	-	0	-	0.912011	-	0.60256	-	0.659601	0.19456	0.0567554	0.134082
304	tr|K7EKF6|K7EKF6_HUMAN	Angiopoietin-related protein 6 OS=Homo sapiens OX=9606 GN=ANGPTL6 PE=1 SV=1	HUMAN	46991.6	430	0.580764	-	0	-	0.519996	-	0	-	0.824138	-	0	-	1.02802	-	1.1695	-	0.92045	-	0.840477	0.25308	0.162001	0.283634
305	sp|P12931|SRC_HUMAN	Proto-oncogene tyrosine-protein kinase Src OS=Homo sapiens OX=9606 GN=SRC PE=1 SV=3	HUMAN	59834.3	536	1.43219	2.91072	0.559758	1.23595	1.7378	2.99226	1.44544	0.293765	0.534564	0.157036	1.67494	0.47863	1.21339	0.253513	0.465586	0.124738	1.43219	0.346737	1.07162	0.727223	0.569784	0.683488
306	sp|P01701|LV151_HUMAN	Immunoglobulin lambda variable 1-51 OS=Homo sapiens OX=9606 GN=IGLV1-51 PE=1 SV=2	HUMAN	12248.6	117	1.47231	0.172187	1.14815	0.115878	0.432514	0.0496592	2.1677	5.54626	1.67494	1.22462	0.630957	0.483059	1.00925	3.19154	0.787046	0.787046	0.299226	0.316228	1.19492	1.15636	0.5599	0.67613
307	sp|P06576|ATPB_HUMAN	ATP synthase subunit beta, mitochondrial OS=Homo sapiens OX=9606 GN=ATP5F1B PE=1 SV=3	HUMAN	56559.4	529	0	0	2.99226	0	0	0	0	0.731139	1.65959	0	0	0.744732	0	0.428549	0	0	0	0.436516	0.582732	0.50107	0.0504157	0.123416
308	sp|Q15691|MARE1_HUMAN	Microtubule-associated protein RP/EB family member 1 OS=Homo sapiens OX=9606 GN=MAPRE1 PE=1 SV=3	HUMAN	29998.9	268	2.18776	0.870964	0.704693	0	0.704693	2.208	3.59749	0.390841	1.15878	0	1.1695	1	1.57036	0.30761	0.505825	0	0.510505	0.794328	0.982298	0.587394	0.393812	0.526054
309	sp|Q04917|1433F_HUMAN	14-3-3 protein eta OS=Homo sapiens OX=9606 GN=YWHAH PE=1 SV=4	HUMAN	28218.4	246	4.65586	0.383707	0.524808	0	0.731139	0.586138	5.01187	0.461318	0.469894	1.38038	0.648634	0.698232	6.48634	0.559758	0.824138	1.65959	1.1272	0.847227	1.50312	1.13162	0.651248	0.751227
310	sp|Q08830|FGL1_HUMAN	Fibrinogen-like protein 1 OS=Homo sapiens OX=9606 GN=FGL1 PE=1 SV=3	HUMAN	36379.3	312	0.293765	1.6293	1.78649	0.724436	0.188799	12.2462	0.824138	2.39883	5.54626	0.912011	0.465586	11.5878	1.77011	0.963829	10.7647	0.432514	0.981748	8.3946	3.4395	2.21425	0.00406774	0.0231647
311	tr|A0A0D9SFB5|A0A0D9SFB5_HUMAN	All-trans-retinol dehydrogenase [NAD(+)] ADH4 OS=Homo sapiens OX=9606 GN=ADH4 PE=1 SV=1	NAD(+)	41597.9	391	1.69044	2.208	1.33045	4.40555	2.70396	4.20727	12.4738	0.149969	10.1859	0	15.7036	0	0.380189	1.28233	0.394457	2.53513	0.704693	2.42103	3.4876	2.4291	0.0036108	0.0219488
312	sp|P61204|ARF3_HUMAN	ADP-ribosylation factor 3 OS=Homo sapiens OX=9606 GN=ARF3 PE=1 SV=2	HUMAN	20600.6	181	0.474242	-	0.190546	-	0.954993	-	1.18032	-	0.432514	-	2.48886	-	0	-	0.0794328	-	0.316228	-	0.764642	0.790728	0.0966374	0.188739
313	sp|P69905|HBA_HUMAN	Hemoglobin subunit alpha OS=Homo sapiens OX=9606 GN=HBA1 PE=1 SV=2	HUMAN	15257.4	142	0.452898	0.642688	0	0.280543	0.887156	0.291072	0.972747	2.35505	3.94457	1.03753	1.88799	1.04713	0.398107	1.95885	0	0.862979	0.772681	0.879022	1.03728	0.738913	0.430143	0.555388
314	tr|A0A5F9ZHM4|A0A5F9ZHM4_HUMAN	L-lactate dehydrogenase OS=Homo sapiens OX=9606 GN=LDHB PE=1 SV=1	HUMAN	37351.1	341	2.26987	2.05116	0.416869	3.7325	4.57088	4.69894	5.29664	0.704693	0.981748	1.28233	12.7057	1.61436	3.19154	0.203236	0.57544	0.37325	8.16582	0.461318	2.96091	2.08616	0.0159326	0.0556101
315	sp|Q14247|SRC8_HUMAN	Src substrate cortactin OS=Homo sapiens OX=9606 GN=CTTN PE=1 SV=2	HUMAN	61585.9	550	0.207014	0.235505	0.092045	0	0.131826	0.346737	1.39316	0.20893	0.49204	3.40408	0.77983	0.299226	0.293765	0.0946237	0.124738	1.34276	0.178649	0.144544	0.542749	0.59024	0.0168945	0.0578477
316	sp|P47755|CAZA2_HUMAN	F-actin-capping protein subunit alpha-2 OS=Homo sapiens OX=9606 GN=CAPZA2 PE=1 SV=3	HUMAN	32948.9	286	1.36773	-	1.30617	-	2.1677	-	0.937562	-	0.895365	-	1.48594	-	0.698232	-	0.672977	-	1.10662	-	1.18203	0.468326	0.440175	0.564301
317	sp|Q01813|PFKAP_HUMAN	ATP-dependent 6-phosphofructokinase, platelet type OS=Homo sapiens OX=9606 GN=PFKP PE=1 SV=2	HUMAN	85595.4	784	1.41906	-	0.666807	-	0.501187	-	2.05116	-	0.963829	-	0.724436	-	1.7378	-	0.809096	-	0.608135	-	1.0535	0.550706	0.723223	0.813438
318	sp|P01700|LV147_HUMAN	Immunoglobulin lambda variable 1-47 OS=Homo sapiens OX=9606 GN=IGLV1-47 PE=1 SV=2	HUMAN	12283.4	117	1.14815	0.809096	1.08643	0.390841	1.03753	0.334195	0.946237	1.78649	0.895365	0.862979	0.855067	0.737904	0.809096	2.65461	0.758578	1.28233	0.724436	1.09648	1.01199	0.335492	0.769018	0.845607
319	tr|A0A140T8Z0|A0A140T8Z0_HUMAN	Protein diaphanous homolog 1 OS=Homo sapiens OX=9606 GN=DIAPH1 PE=1 SV=1	HUMAN	140299	1263	1.45881	-	1.23595	-	1.10662	-	1.34276	-	1.14815	-	1.02802	-	1.34276	-	1.13763	-	1.01859	-	1.20214	0.152801	0.00288046	0.0187751
320	sp|Q14515|SPRL1_HUMAN	SPARC-like protein 1 OS=Homo sapiens OX=9606 GN=SPARCL1 PE=1 SV=2	HUMAN	75207.3	664	0.731139	0.963829	1.00925	0.903649	0.636796	0.903649	0.744732	0.731139	1.02802	0.685488	0.648634	0.685488	1.02802	1.22462	1.41906	1.14815	0.895365	1.14815	0.918621	0.198513	0.173775	0.299402
321	sp|O14818|PSA7_HUMAN	Proteasome subunit alpha type-7 OS=Homo sapiens OX=9606 GN=PSMA7 PE=1 SV=1	HUMAN	27886.6	248	0.319154	-	0.201372	-	0.359749	-	1.44544	-	0.855067	-	1.65959	-	0.570164	-	0.349945	-	0.636796	-	0.710808	0.51869	0.0435944	0.112307
322	sp|P35813|PPM1A_HUMAN	Protein phosphatase 1A OS=Homo sapiens OX=9606 GN=PPM1A PE=1 SV=1	HUMAN	42447.5	382	0.691831	-	0.787046	-	1.69044	-	0.534564	-	0.60256	-	1.30617	-	0.903649	-	1.02802	-	2.22844	-	1.08586	0.563264	0.88159	0.937014
323	tr|A0A499FJK2|A0A499FJK2_HUMAN	Transforming growth factor beta OS=Homo sapiens OX=9606 GN=TGFB1 PE=1 SV=1	HUMAN	44324.6	390	2.31206	-	2.39883	-	0.794328	-	2.44343	-	2.55859	-	0.83946	-	2.22844	-	2.31206	-	0.765597	-	1.85031	0.793509	0.024865	0.0743204
324	sp|P11413|G6PD_HUMAN	Glucose-6-phosphate 1-dehydrogenase OS=Homo sapiens OX=9606 GN=G6PD PE=1 SV=4	HUMAN	59256.3	515	0.751623	0.0636796	0.787046	0	0.92045	0	1.2942	0.334195	1.34276	11.3763	1.58489	1.14815	1.00925	0.272898	1.04713	11.9124	1.23595	0.954993	2.002	2.5257	0.797322	0.871417
325	sp|Q16643|DREB_HUMAN	Drebrin OS=Homo sapiens OX=9606 GN=DBN1 PE=1 SV=4	HUMAN	71428.6	649	0	-	0	-	0	-	1.0666	-	1.20226	-	0.698232	-	0	-	0	-	0.383707	-	0.8377	0.370072	0.376803	0.508356
326	sp|P55103|INHBC_HUMAN	Inhibin beta C chain OS=Homo sapiens OX=9606 GN=INHBC PE=2 SV=1	HUMAN	38237.5	352	1.27057	0.544503	0.613762	0.642688	0.724436	0.870964	2.24905	0.586138	1.10662	0.625173	1.35519	0.954993	1.08643	1.24738	0.539511	1.38038	0.625173	2.18776	1.03393	0.271208	0.984883	0.99407
327	tr|A0A024R571|A0A024R571_HUMAN	EH domain-containing protein 1 OS=Homo sapiens OX=9606 GN=EHD1 PE=1 SV=1	HUMAN	61926.8	548	0.946237	0.242103	1	0	0.630957	0.127057	1.31826	0.608135	1.39316	0.816582	0.870964	0.319154	0.751623	0.630957	0.801678	0.83946	0.501187	0.331131	0.673813	0.246842	0.0057599	0.0296772
328	sp|Q15555|MARE2_HUMAN	Microtubule-associated protein RP/EB family member 2 OS=Homo sapiens OX=9606 GN=MAPRE2 PE=1 SV=1	HUMAN	37031.1	327	0.772681	0.258226	0.275423	11.0662	0.580764	0.496592	2.05116	0.16293	0.724436	13.8038	1.55597	0.313329	1.18032	0.0136773	0.416869	0	0.887156	0.0180302	1.92098	2.62141	0.911493	0.953806
329	sp|P01861|IGHG4_HUMAN	Immunoglobulin heavy constant gamma 4 OS=Homo sapiens OX=9606 GN=IGHG4 PE=1 SV=1	HUMAN	35940.3	327	3.34195	0.161436	0.151356	7.37904	20.1372	0.0887156	1.99526	0.855067	0.0887156	22.9087	0	0.444631	2.72898	0.103753	0.130617	4.74242	19.2309	0.0580764	4.69705	4.41895	0.0453655	0.115224
330	sp|P01780|HV307_HUMAN	Immunoglobulin heavy variable 3-7 OS=Homo sapiens OX=9606 GN=IGHV3-7 PE=1 SV=2	HUMAN	12942.6	117	0.619441	18.7068	0.928966	1.2942	0.233346	1.51356	1.31826	20.1372	1.94089	1.43219	0.465586	1.67494	1.15878	11.1686	1.69044	0.685488	0.413047	0.809096	3.67727	4.07007	0.0767258	0.160886
331	sp|A0A075B6Q5|HV364_HUMAN	Immunoglobulin heavy variable 3-64 OS=Homo sapiens OX=9606 GN=IGHV3-64 PE=3 SV=1	HUMAN	12890.6	118	0	-	0	-	0.149969	-	0.343558	-	0	-	0.224906	-	0.570164	-	0	-	0.37325	-	0.332369	0.160594	0.00624854	0.0315931
332	tr|A0A140T9L7|A0A140T9L7_HUMAN	Tenascin-X (Fragment) OS=Homo sapiens OX=9606 GN=TNXB PE=1 SV=1	HUMAN	233278	2149	5.86138	-	2.70396	-	2.99226	-	0	-	0.737904	-	0	-	0	-	0	-	0	-	3.07388	2.11112	0.132461	0.242099
333	sp|Q13093|PAFA_HUMAN	Platelet-activating factor acetylhydrolase OS=Homo sapiens OX=9606 GN=PLA2G7 PE=1 SV=1	HUMAN	50077	441	0	-	0	-	0	-	0	-	0	-	0	-	0	-	0	-	0	-	--	--	--	--
334	sp|Q15382|RHEB_HUMAN	GTP-binding protein Rheb OS=Homo sapiens OX=9606 GN=RHEB PE=1 SV=1	HUMAN	20497.3	184	0	-	0.912011	-	0.954993	-	1.02802	-	1.09648	-	1.14815	-	1.08643	-	1.14815	-	1.20226	-	1.07206	0.100425	0.0941565	0.187275
335	tr|J3QRS3|J3QRS3_HUMAN	Myosin regulatory light chain 12A OS=Homo sapiens OX=9606 GN=MYL12A PE=1 SV=1	HUMAN	20456.7	177	1.00925	0.613762	0.630957	2.37684	0.519996	0.554626	1.03753	0.237684	0.642688	0.801678	0.539511	0.226986	0.586138	0.267917	0.346737	0.92045	0.283139	0.214783	0.656148	0.363133	0.0130041	0.0475351
336	tr|A0A0J9YY99|A0A0J9YY99_HUMAN	Ig-like domain-containing protein (Fragment) OS=Homo sapiens OX=9606 PE=1 SV=1	HUMAN	12964.7	117	0	-	0	-	0	-	0.380189	-	0.483059	-	0	-	0	-	0	-	0	-	0.431624	0.0727397	0.0893655	0.182441
337	sp|P05543|THBG_HUMAN	Thyroxine-binding globulin OS=Homo sapiens OX=9606 GN=SERPINA7 PE=1 SV=2	HUMAN	46324.1	415	0	-	0	-	0	-	0	-	0	-	0	-	0	-	0	-	0	-	--	--	--	--
338	sp|P80748|LV321_HUMAN	Immunoglobulin lambda variable 3-21 OS=Homo sapiens OX=9606 GN=IGLV3-21 PE=1 SV=2	HUMAN	12445.7	117	0	-	0	-	0	-	0	-	0	-	0	-	0	-	0	-	0	-	--	--	--	--
339	sp|P01714|LV319_HUMAN	Immunoglobulin lambda variable 3-19 OS=Homo sapiens OX=9606 GN=IGLV3-19 PE=1 SV=2	HUMAN	12042.3	112	1.05682	0.608135	0.816582	1.21339	0.711214	0.831764	0.895365	0.772681	0.685488	1.52757	0.608135	1.05682	0.816582	0.855067	0.625173	1.70608	0.549541	1.1695	0.916994	0.141235	0.0840858	0.172967
340	sp|O75558|STX11_HUMAN	Syntaxin-11 OS=Homo sapiens OX=9606 GN=STX11 PE=1 SV=1	HUMAN	33195.5	287	0	0.251189	0.77983	0	1.7378	0	0	0.244343	0.515229	0	1.1272	0	0	0.334195	0.205116	0	0.436516	0.586138	0.34542	0.261676	0.00091274	0.00851366
341	sp|Q13790|APOF_HUMAN	Apolipoprotein F OS=Homo sapiens OX=9606 GN=APOF PE=1 SV=2	HUMAN	35399.2	326	17.7011	2.75423	29.3765	7.31139	9.46237	2.10863	4.74242	1.21339	0	0	2.33346	0	9.54993	0	0	0	4.61318	0	6.5119	6.0013	0.00489039	0.0269969
342	sp|P34096|RNAS4_HUMAN	Ribonuclease 4 OS=Homo sapiens OX=9606 GN=RNASE4 PE=1 SV=3	HUMAN	16840.4	147	0	1.04713	0	0.954993	0	1.39316	0	1.03753	0	0.946237	0	1.38038	0	0.862979	0	0.77983	0	1.13763	0.529992	0.106304	8.62757e-06	0.000466751
343	sp|A0A075B6I0|LV861_HUMAN	Immunoglobulin lambda variable 8-61 OS=Homo sapiens OX=9606 GN=IGLV8-61 PE=3 SV=7	HUMAN	12814.3	122	1.23595	2.1677	1.03753	0.349945	0.937562	0.233346	0.296483	29.1072	0.253513	5.91562	0.224906	3.76704	0.903649	1.7378	0.758578	0.255859	0.685488	0.134276	2.77791	4.55633	0.423609	0.552223
344	sp|P48735|IDHP_HUMAN	Isocitrate dehydrogenase [NADP], mitochondrial OS=Homo sapiens OX=9606 GN=IDH2 PE=1 SV=2	HUMAN	50908.9	452	0	0.57544	0.452898	1.5417	0.313329	0.679204	1.99526	0.519996	1.00925	1.39316	0.704693	0.613762	0	0.366438	0	0.981748	0.165959	0.432514	0.652519	0.405402	0.0258651	0.0764647
345	sp|P13497|BMP1_HUMAN	Bone morphogenetic protein 1 OS=Homo sapiens OX=9606 GN=BMP1 PE=1 SV=2	HUMAN	111248	986	0	0.903649	1.00925	0.737904	0	0.870964	1.1695	0.824138	0.672977	0.672977	0.724436	0.794328	0	1.23595	0.772681	1.00925	0.824138	1.18032	0.744581	0.215261	0.0126559	0.0468962
346	sp|P11169|GTR3_HUMAN	Solute carrier family 2, facilitated glucose transporter member 3 OS=Homo sapiens OX=9606 GN=SLC2A3 PE=1 SV=1	HUMAN	53923.8	496	0.436516	0.625173	0.49204	3.83707	0.698232	0.564937	1.09648	0.398107	1.35519	2.55859	1.83654	0.356451	0.161436	0.140605	0.201372	0.879022	0.291072	0.125893	0.891929	0.720625	0.183568	0.312297
347	sp|P01742|HV169_HUMAN	Immunoglobulin heavy variable 1-69 OS=Homo sapiens OX=9606 GN=IGHV1-69 PE=1 SV=2	HUMAN	12659.3	117	0.704693	0.751623	0.724436	1.52757	3.04789	0.744732	2.14783	0.963829	2.1677	1.97697	8.3946	0.963829	1.43219	0.772681	1.45881	1.57036	5.86138	0.765597	1.99871	1.25197	0.021974	0.0695202
348	tr|J3KNB4|J3KNB4_HUMAN	Antibacterial peptide FALL-39 OS=Homo sapiens OX=9606 GN=CAMP PE=1 SV=1	HUMAN	19590.5	173	1.48594	1.70608	0.83946	2.48886	0.608135	1.85353	2.0893	0.704693	1.03753	1.08643	0.744732	0.801678	1.21339	0.685488	0.636796	1.02802	0.461318	0.751623	1.1235	0.372616	0.586329	0.698687
349	sp|Q00610|CLH1_HUMAN	Clathrin heavy chain 1 OS=Homo sapiens OX=9606 GN=CLTC PE=1 SV=5	HUMAN	191613	1675	0.586138	-	0.496592	-	0.564937	-	1.64437	-	1.36773	-	1.52757	-	0.231207	-	0.207014	-	0.20893	-	0.759387	0.588149	0.0757416	0.160691
350	sp|P17987|TCPA_HUMAN	T-complex protein 1 subunit alpha OS=Homo sapiens OX=9606 GN=TCP1 PE=1 SV=1	HUMAN	60342.9	556	0	0	0	0	1.10662	0	0	0	0.263027	0	0	0	0	0	0	0	0	0	0.342413	0.298257	0.319289	0.460628
351	sp|Q15365|PCBP1_HUMAN	Poly(rC)-binding protein 1 OS=Homo sapiens OX=9606 GN=PCBP1 PE=1 SV=2	HUMAN	37497.5	356	1.39316	-	0.83946	-	1.72187	-	1.33045	-	0.801678	-	1.6293	-	1.24738	-	0.751623	-	1.5417	-	1.25074	0.370219	0.132026	0.242946
352	sp|Q9NR12|PDLI7_HUMAN	PDZ and LIM domain protein 7 OS=Homo sapiens OX=9606 GN=PDLIM7 PE=1 SV=1	HUMAN	49844.3	457	0.704693	1.07647	0.519996	1.45881	0.469894	1.39316	2.31206	0.515229	1.69044	0.704693	1.52757	0.672977	0.794328	0.325087	0.586138	0	0.529663	0.420727	0.87233	0.363885	0.201235	0.331914
353	sp|P22891|PROZ_HUMAN	Vitamin K-dependent protein Z OS=Homo sapiens OX=9606 GN=PROZ PE=1 SV=2	HUMAN	44743.6	400	4.13048	1.01859	1.90546	1.14815	1.83654	1.34276	2.60615	0.772681	1.30617	0.862979	1.20226	1.00925	5.80764	0.928966	2.91072	1.03753	2.77971	1.22462	1.87948	0.724459	0.00163348	0.0124467
354	sp|P35555|FBN1_HUMAN	Fibrillin-1 OS=Homo sapiens OX=9606 GN=FBN1 PE=1 SV=4	HUMAN	312295	2871	0.322107	1.36773	0.524808	1.80302	1.45881	1.94089	0.255859	1.02802	0.554626	1.48594	1.40605	1.52757	1.58489	0.666807	3.40408	0.831764	7.11213	0.990832	1.57033	1.03301	0.132062	0.242189
355	sp|P62805|H4_HUMAN	Histone H4 OS=Homo sapiens OX=9606 GN=H4C1 PE=1 SV=2	HUMAN	11367.3	103	4.48745	-	17.378	-	2.99226	-	0	-	5.49541	-	0	-	0	-	0	-	0	-	7.58828	6.607	0.01777	0.060085
356	sp|P62937|PPIA_HUMAN	Peptidyl-prolyl cis-trans isomerase A OS=Homo sapiens OX=9606 GN=PPIA PE=1 SV=2	HUMAN	18012.4	165	0.636796	-	0.49204	-	1.09648	-	1.95885	-	1.44544	-	3.16228	-	1.18032	-	0.887156	-	1.87068	-	1.41445	0.825373	0.333257	0.470737
357	sp|A0A0B4J1U7|HV601_HUMAN	Immunoglobulin heavy variable 6-1 OS=Homo sapiens OX=9606 GN=IGHV6-1 PE=3 SV=1	HUMAN	13481.2	121	3.28095	3.10456	1.01859	1.35519	0.316228	6.66807	4.96592	0.465586	1.58489	0.224906	0.483059	1.13763	0.334195	3.25087	0.155597	1.55597	0.049204	7.04693	2.05546	1.18101	0.0312095	0.0874836
358	sp|Q02818|NUCB1_HUMAN	Nucleobindin-1 OS=Homo sapiens OX=9606 GN=NUCB1 PE=1 SV=4	HUMAN	53879	461	0.92045	0	0	0	0	0	0.751623	0	3.46737	0.420727	3.22107	0	1.0666	0.928966	4.92039	0.77983	4.57088	1.01859	1.57618	1.02185	0.528305	0.649574
359	sp|Q9Y6E0|STK24_HUMAN	Serine/threonine-protein kinase 24 OS=Homo sapiens OX=9606 GN=STK24 PE=1 SV=1	HUMAN	49307.4	443	1.33045	-	0.49204	-	1.20226	-	1.72187	-	0.642688	-	1.55597	-	1.30617	-	0.483059	-	1.1695	-	1.10045	0.456193	1	1
360	sp|P13501|CCL5_HUMAN	C-C motif chemokine 5 OS=Homo sapiens OX=9606 GN=CCL5 PE=1 SV=3	HUMAN	9989.5	91	2.58226	0.794328	2.51189	0.824138	1.44544	0.855067	3.04789	0.334195	2.96483	0.343558	1.67494	0	0.92045	0.586138	0.895365	0.608135	0.515229	0.636796	1.1967	0.478085	0.5039	0.631042
361	tr|A0A5H1ZRS9|A0A5H1ZRS9_HUMAN	Immunoglobulin kappa variable 2D-29 OS=Homo sapiens OX=9606 GN=IGKV2D-29 PE=1 SV=1	HUMAN	11191.6	102	1.78649	0	2.58226	0	0.824138	0	0.534564	0	0.77983	0	0.246604	0	2.99226	0	4.2462	0	1.36773	0	0.853337	0.664581	0.153238	0.270921
362	sp|Q9HCL0|PCD18_HUMAN	Protocadherin-18 OS=Homo sapiens OX=9606 GN=PCDH18 PE=1 SV=3	HUMAN	126148	1135	0	1.27057	0	0.801678	0	1.09648	0	1.38038	0	0.870964	0	1.19124	0	0.981748	0	0.619441	0	0.855067	0.503754	0.123164	3.05015e-05	0.00103133
363	sp|P20618|PSB1_HUMAN	Proteasome subunit beta type-1 OS=Homo sapiens OX=9606 GN=PSMB1 PE=1 SV=2	HUMAN	26489.1	241	1.8197	1.39316	0.270396	1.59956	0.794328	1.57036	4.36516	0	0.679204	0	1.88799	0	2.85759	0.794328	0.465586	0.912011	1.33045	0.903649	1.20242	0.577386	0.748996	0.832047
364	sp|P09172|DOPO_HUMAN	Dopamine beta-hydroxylase OS=Homo sapiens OX=9606 GN=DBH PE=1 SV=3	HUMAN	69064.4	617	0	-	0	-	0.608135	-	0	-	0.231207	-	0.20893	-	0	-	0	-	0	-	0.349424	0.224327	0.0745957	0.158883
365	tr|K7ELJ7|K7ELJ7_HUMAN	Calcium-activated neutral proteinase small subunit OS=Homo sapiens OX=9606 GN=CAPNS1 PE=1 SV=1	HUMAN	29439.9	278	1.20226	-	0.794328	-	1.08643	-	1.41906	-	0.946237	-	1.2942	-	0.77983	-	0.515229	-	0.704693	-	0.971362	0.299799	0.513503	0.638633
366	sp|P16035|TIMP2_HUMAN	Metalloproteinase inhibitor 2 OS=Homo sapiens OX=9606 GN=TIMP2 PE=1 SV=2	HUMAN	24399	220	0.92045	1.31826	1.14815	8.3946	1	1.40605	0.717794	0.981748	0.895365	6.36796	0.787046	1.04713	1.02802	2.01372	1.27057	9.63829	1.11686	2.1677	2.34554	1.78414	0.0334539	0.0928132
367	sp|O00139|KIF2A_HUMAN	Kinesin-like protein KIF2A OS=Homo sapiens OX=9606 GN=KIF2A PE=1 SV=3	HUMAN	79953.9	706	5.59758	-	2.93765	-	2.31206	-	2.96483	-	1.35519	-	1.03753	-	5.54626	-	2.63027	-	2.14783	-	2.94769	1.6242	0.000974277	0.00864072
368	tr|G8JLH6|G8JLH6_HUMAN	Tetraspanin OS=Homo sapiens OX=9606 GN=CD9 PE=1 SV=2	HUMAN	28124	251	0.253513	1.09648	0.145881	4.01791	0.291072	0.816582	1.00925	0.42462	0.580764	1.58489	1.13763	0.313329	0.717794	0.0879023	0.409261	0.37325	0.816582	0.077983	0.786372	0.531445	0.0613916	0.13955
369	tr|A0A499FI48|A0A499FI48_HUMAN	Protein disulfide-isomerase OS=Homo sapiens OX=9606 GN=PDIA4 PE=1 SV=1	HUMAN	73060	646	0.291072	-	0.161436	-	0.679204	-	2.0893	-	0.981748	-	4.40555	-	1	-	0.47863	-	2.24905	-	1.37067	1.35503	0.719552	0.810995
370	sp|Q86TP1|PRUN1_HUMAN	Exopolyphosphatase PRUNE1 OS=Homo sapiens OX=9606 GN=PRUNE1 PE=1 SV=2	HUMAN	50199	453	0	0	0	0	0	0	0	0	0	0	0	0	0	0	0	0	0	0	--	--	--	--
371	sp|P08238|HS90B_HUMAN	Heat shock protein HSP 90-beta OS=Homo sapiens OX=9606 GN=HSP90AB1 PE=1 SV=4	HUMAN	83263.5	724	1.27057	-	0.758578	-	2.48886	-	1.35519	-	0.816582	-	2.77971	-	0.147231	-	0.101859	-	0.255859	-	1.10827	0.978359	0.35028	0.482192
372	sp|P02792|FRIL_HUMAN	Ferritin light chain OS=Homo sapiens OX=9606 GN=FTL PE=1 SV=2	HUMAN	20019.5	175	0	0	2.0893	0	0.157036	0.0630957	0.717794	0	3.10456	0	0.188799	0.0487529	0.20893	4.87529	0.57544	1.78649	0.0496592	0.122462	0.874225	0.878809	0.146081	0.260825
373	sp|P25789|PSA4_HUMAN	Proteasome subunit alpha type-4 OS=Homo sapiens OX=9606 GN=PSMA4 PE=1 SV=1	HUMAN	29483.6	261	0	-	0	-	0	-	0	-	0	-	0	-	0	-	0	-	0	-	--	--	--	--
374	sp|P50502|F10A1_HUMAN	Hsc70-interacting protein OS=Homo sapiens OX=9606 GN=ST13 PE=1 SV=2	HUMAN	41331.4	369	0	-	0.636796	-	0	-	0	-	0	-	0	-	0	-	0	-	0	-	0.636796	--	--	--
375	sp|P40227|TCPZ_HUMAN	T-complex protein 1 subunit zeta OS=Homo sapiens OX=9606 GN=CCT6A PE=1 SV=3	HUMAN	58023.6	531	0.293765	-	0.133045	-	0.12942	-	2.18776	-	0.895365	-	0.895365	-	0.855067	-	0.349945	-	0.346737	-	0.676274	0.648856	0.0396135	0.104541
376	tr|E9PLK3|E9PLK3_HUMAN	Aminopeptidase OS=Homo sapiens OX=9606 GN=NPEPPS PE=1 SV=1	HUMAN	102987	915	0	0	0	0	0	0	1.0666	0	3.66438	0	1.8197	0	0	0	0	0	0	0	1.09178	0.668283	0.922639	0.956222
377	sp|Q99832|TCPH_HUMAN	T-complex protein 1 subunit eta OS=Homo sapiens OX=9606 GN=CCT7 PE=1 SV=2	HUMAN	59366.1	543	0.469894	-	0	-	0.630957	-	0.903649	-	1.27057	-	1.20226	-	0.452898	-	0.642688	-	0.60256	-	0.771935	0.318356	0.0508252	0.123858
378	sp|P0DJI8|SAA1_HUMAN	Serum amyloid A-1 protein OS=Homo sapiens OX=9606 GN=SAA1 PE=1 SV=1	HUMAN	13531.9	122	2.46604	1.44544	0.937562	0.229087	1.31826	6.36796	0.990832	0.570164	0.334195	0.0946237	0.580764	3.63078	2.37684	0.990832	0.937562	0.157036	1.35519	4.65586	1.6355	1.23077	0.622111	0.726915
379	sp|Q05682|CALD1_HUMAN	Caldesmon OS=Homo sapiens OX=9606 GN=CALD1 PE=1 SV=3	HUMAN	93230.5	793	0	-	0.398107	-	0	-	2.31206	-	0.83946	-	2.208	-	2.51189	-	0.92045	-	2.42103	-	1.65871	0.89842	0.281535	0.42664
380	sp|Q9Y277|VDAC3_HUMAN	Voltage-dependent anion-selective channel protein 3 OS=Homo sapiens OX=9606 GN=VDAC3 PE=1 SV=1	HUMAN	30658.5	283	2.1677	-	1.49969	-	0.879022	-	2.60615	-	1.77011	-	1.04713	-	2.44343	-	1.67494	-	1	-	1.67646	0.634771	0.00992706	0.0397818
381	tr|A0A087WVQ9|A0A087WVQ9_HUMAN	Elongation factor 1-alpha 1 OS=Homo sapiens OX=9606 GN=EEF1A1 PE=1 SV=1	HUMAN	47882.9	441	1.10662	-	0.751623	-	1.13763	-	0.831764	-	0.564937	-	0.855067	-	0.711214	-	0.483059	-	0.737904	-	0.797758	0.218458	0.0233816	0.0714659
382	sp|P15814|IGLL1_HUMAN	Immunoglobulin lambda-like polypeptide 1 OS=Homo sapiens OX=9606 GN=IGLL1 PE=1 SV=1	HUMAN	22962.9	213	0	0.954993	0	1.57036	0	1.45881	0	0.432514	0	0.711214	0	0.660694	0	0.369828	0	0.608135	0	0.570164	0.407595	0.215527	0.000289583	0.00447612
383	sp|P14868|SYDC_HUMAN	Aspartate--tRNA ligase, cytoplasmic OS=Homo sapiens OX=9606 GN=DARS1 PE=1 SV=2	HUMAN	57135.8	501	0	-	0.210863	-	1.55597	-	0	-	0.331131	-	2.46604	-	7.11213	-	0.685488	-	5.10505	-	2.49524	2.65163	0.61203	0.716685
384	sp|Q15907|RB11B_HUMAN	Ras-related protein Rab-11B OS=Homo sapiens OX=9606 GN=RAB11B PE=1 SV=4	HUMAN	24488.3	218	1.27057	-	1.00925	-	1.11686	-	0.787046	-	0.619441	-	0.691831	-	0.83946	-	0.660694	-	0.731139	-	0.858478	0.225008	0.0609017	0.139609
385	tr|H7BXI1|H7BXI1_HUMAN	Extended synaptotagmin-2 OS=Homo sapiens OX=9606 GN=ESYT2 PE=1 SV=2	HUMAN	96328	866	0	-	0	-	0	-	0	-	0	-	0	-	0	-	0	-	0	-	--	--	--	--
386	sp|P16284|PECA1_HUMAN	Platelet endothelial cell adhesion molecule OS=Homo sapiens OX=9606 GN=PECAM1 PE=1 SV=2	HUMAN	82521.6	738	1.41906	-	2.42103	-	1.01859	-	0.685488	-	1.1695	-	0.496592	-	0.591562	-	1	-	0.416869	-	1.0243	0.620272	0.53998	0.659433
387	sp|P00558|PGK1_HUMAN	Phosphoglycerate kinase 1 OS=Homo sapiens OX=9606 GN=PGK1 PE=1 SV=3	HUMAN	44614.4	417	0	1.38038	1.92309	3.59749	4.92039	2.10863	0	0.554626	1.02802	1.51356	2.63027	0.847227	0	0.465586	1.08643	1.25892	0	0.704693	1.33441	1.15597	0.763078	0.8425
388	tr|A0A4W8ZXM2|A0A4W8ZXM2_HUMAN	Immunoglobulin heavy variable 3-72 OS=Homo sapiens OX=9606 GN=IGHV3-72 PE=1 SV=1	HUMAN	11167.3	101	5.86138	-	1.58489	-	0.642688	-	0	-	0.465586	-	0.188799	-	0	-	0.648634	-	0.263027	-	1.37929	2.0292	0.460664	0.586398
389	sp|P62136|PP1A_HUMAN	Serine/threonine-protein phosphatase PP1-alpha catalytic subunit OS=Homo sapiens OX=9606 GN=PPP1CA PE=1 SV=1	HUMAN	37511.7	330	0	0.246604	0.636796	0.229087	0	0.194089	0	0.151356	0.487529	0.141906	0	0.118032	0	0.642688	0.394457	0.597035	0	0.505825	0.241411	0.161552	0.00023205	0.00369233
390	tr|C9JIZ6|C9JIZ6_HUMAN	Prosaposin OS=Homo sapiens OX=9606 GN=PSAP PE=1 SV=2	HUMAN	58440.5	527	1.30617	1.10662	1.85353	0.679204	1.0666	0.816582	0.794328	1.11686	1.1272	0.679204	0.642688	0.816582	1.30617	0.824138	1.85353	0.501187	1.0666	0.60256	1.00888	0.181576	0.925295	0.95714
391	sp|P01766|HV313_HUMAN	Immunoglobulin heavy variable 3-13 OS=Homo sapiens OX=9606 GN=IGHV3-13 PE=1 SV=2	HUMAN	12506.1	116	0.879022	1.34276	0.972747	1.43219	0.912011	1.61436	0.654636	1.47231	0.731139	1.55597	0.685488	1.77011	0.794328	1.58489	0.879022	1.67494	0.831764	1.90546	1.20518	0.0927093	9.38711e-05	0.0018809
392	sp|P14770|GPIX_HUMAN	Platelet glycoprotein IX OS=Homo sapiens OX=9606 GN=GP9 PE=1 SV=3	HUMAN	19045.9	177	1.33045	-	1.49969	-	1.21339	-	0.824138	-	0.928966	-	0.758578	-	0.586138	-	0.666807	-	0.539511	-	0.927518	0.343829	0.299705	0.44422
393	sp|Q06830|PRDX1_HUMAN	Peroxiredoxin-1 OS=Homo sapiens OX=9606 GN=PRDX1 PE=1 SV=1	HUMAN	22110.2	199	0.862979	-	0.855067	-	0.937562	-	0.855067	-	0.83946	-	0.92045	-	1.07647	-	1.0666	-	1.1695	-	0.953683	0.12067	0.22068	0.352176
394	sp|A0A0A0MT89|KJ01_HUMAN	Immunoglobulin kappa joining 1 OS=Homo sapiens OX=9606 GN=IGKJ1 PE=4 SV=2	HUMAN	1393.6	12	0.487529	0.383707	0.937562	0.115878	0.316228	0.145881	1.30617	9.2045	1.92309	2.58226	0.691831	1.90546	1.10662	6.13762	1.52757	1.88799	0.613762	1.58489	1.82548	1.6641	0.591749	0.703596
395	tr|A0A0S2Z4G6|A0A0S2Z4G6_HUMAN	Tropomyosin 1 (Alpha), isoform CRA_o (Fragment) OS=Homo sapiens OX=9606 GN=TPM1 PE=1 SV=1	HUMAN	32726.2	284	0	-	0	-	0	-	0	-	0	-	0	-	0	-	0	-	0	-	--	--	--	--
396	tr|B1AK88|B1AK88_HUMAN	F-actin-capping protein subunit beta OS=Homo sapiens OX=9606 GN=CAPZB PE=1 SV=1	HUMAN	33780.9	301	0.737904	-	0.49204	-	0.751623	-	0.809096	-	0.539511	-	0.824138	-	0.772681	-	0.515229	-	0.787046	-	0.692141	0.135491	0.000577026	0.00624342
397	sp|Q70J99|UN13D_HUMAN	Protein unc-13 homolog D OS=Homo sapiens OX=9606 GN=UNC13D PE=1 SV=1	HUMAN	123281	1090	1.05682	-	0.794328	-	0.717794	-	1.05682	-	0.794328	-	0.711214	-	0	-	0.267917	-	0.242103	-	0.705165	0.309153	0.0543479	0.130677
398	sp|P30044|PRDX5_HUMAN	Peroxiredoxin-5, mitochondrial OS=Homo sapiens OX=9606 GN=PRDX5 PE=1 SV=4	HUMAN	22086.2	214	0.711214	0.0570164	0	0	1.02802	0	0.660694	0.0505825	0.831764	0	0.954993	0	0.440555	0	0	0	0.642688	0	0.384109	0.0984846	8.9413e-05	0.00186048
399	sp|Q93084|AT2A3_HUMAN	Sarcoplasmic/endoplasmic reticulum calcium ATPase 3 OS=Homo sapiens OX=9606 GN=ATP2A3 PE=1 SV=3	HUMAN	109255	999	0.529663	-	0.608135	-	0.619441	-	0.401791	-	0.461318	-	0.469894	-	1.00925	-	1.15878	-	1.18032	-	0.715399	0.311745	0.0173569	0.059057
400	sp|A0A0C4DH35|HV335_HUMAN	Probable non-functional immunoglobulin heavy variable 3-35 OS=Homo sapiens OX=9606 GN=IGHV3-35 PE=1 SV=1	HUMAN	12810.3	117	0.440555	0.524808	0.83946	0	0.855067	0.296483	0.409261	2.88403	0.77983	19.9526	0.794328	1.39316	0.794328	1.87068	1.51356	13.8038	1.5417	0.862979	2.75315	3.63602	0.3644	0.496575
401	sp|A0A0C4DH68|KV224_HUMAN	Immunoglobulin kappa variable 2-24 OS=Homo sapiens OX=9606 GN=IGKV2-24 PE=3 SV=1	HUMAN	13078.9	120	0.444631	6.42688	0.809096	1.23595	0.912011	3.04789	0.331131	8.31764	0.625173	1.64437	0.685488	3.94457	0.570164	4.87529	1.08643	0.855067	1.18032	2.1677	2.17554	1.15534	0.00667957	0.0322647
402	sp|P19022|CADH2_HUMAN	Cadherin-2 OS=Homo sapiens OX=9606 GN=CDH2 PE=1 SV=4	HUMAN	99808.4	906	0	-	0	-	0	-	0	-	0	-	0	-	0	-	0	-	0	-	--	--	--	--
403	tr|R4GNH3|R4GNH3_HUMAN	26S proteasome regulatory subunit 6A OS=Homo sapiens OX=9606 GN=PSMC3 PE=1 SV=1	HUMAN	47352	423	1.28233	-	1.00925	-	1.03753	-	0.990832	-	0.77983	-	0.801678	-	0.847227	-	0.666807	-	0.685488	-	0.900108	0.197663	0.115388	0.216754
404	sp|P60981|DEST_HUMAN	Destrin OS=Homo sapiens OX=9606 GN=DSTN PE=1 SV=3	HUMAN	18505.5	165	0.92045	-	0.580764	-	0.654636	-	1.13763	-	0.711214	-	0.801678	-	1.28233	-	0.809096	-	0.912011	-	0.867756	0.226256	0.0781147	0.162539
405	sp|P80303|NUCB2_HUMAN	Nucleobindin-2 OS=Homo sapiens OX=9606 GN=NUCB2 PE=1 SV=3	HUMAN	50222.4	420	0.580764	-	0.765597	-	0.758578	-	0.77983	-	1.03753	-	1.02802	-	0.654636	-	0.862979	-	0.855067	-	0.813666	0.152574	0.00800643	0.0346518
406	sp|Q02985|FHR3_HUMAN	Complement factor H-related protein 3 OS=Homo sapiens OX=9606 GN=CFHR3 PE=1 SV=2	HUMAN	37323	330	0.83946	1.38038	2.44343	0.529663	4.83059	2.14783	0.428549	1.28233	1.24738	0.496592	2.46604	1.99526	1.28233	0.515229	3.7325	0.197697	7.24436	0.801678	1.88118	1.17732	0.0459629	0.11512
407	tr|E7ENZ3|E7ENZ3_HUMAN	T-complex protein 1 subunit epsilon OS=Homo sapiens OX=9606 GN=CCT5 PE=1 SV=1	HUMAN	53848	486	0.816582	-	0.685488	-	0.737904	-	1.14815	-	0.963829	-	1.02802	-	1.02802	-	0.862979	-	0.92045	-	0.910158	0.14939	0.0931933	0.186043
408	sp|P00451|FA8_HUMAN	Coagulation factor VIII OS=Homo sapiens OX=9606 GN=F8 PE=1 SV=1	HUMAN	267007	2351	0.212814	0.130617	1.22462	0.233346	0.255859	0.170608	0.432514	0.83946	4.52898	1.09648	0.510505	0.928966	0.724436	0.758578	6.48634	0.981748	0.847227	0.816582	1.17665	1.23313	0.42572	0.553641
409	sp|P51452|DUS3_HUMAN	Dual specificity protein phosphatase 3 OS=Homo sapiens OX=9606 GN=DUSP3 PE=1 SV=1	HUMAN	20478.1	185	1.18032	-	0.235505	-	0.183654	-	0.751623	-	0.151356	-	0.118032	-	0.539511	-	0.107647	-	0.083946	-	0.372399	0.378434	0.00204179	0.0141616
410	tr|F5H7S7|F5H7S7_HUMAN	Ras GTPase-activating-like protein IQGAP2 OS=Homo sapiens OX=9606 GN=IQGAP2 PE=1 SV=2	HUMAN	174448	1525	11.8032	-	0	-	5.64937	-	5.44503	-	7.65597	-	3.53183	-	7.37904	-	0	-	3.04789	-	6.35891	2.96247	5.87847e-05	0.00159013
411	tr|J3KQ66|J3KQ66_HUMAN	Reelin OS=Homo sapiens OX=9606 GN=RELN PE=1 SV=1	HUMAN	388433	3460	1.33045	2.29087	1.35519	8.09096	1.7378	5.44503	0.937562	2.31206	0.954993	8.55067	1.22462	5.54626	1.52757	1.88799	1.55597	6.98232	1.99526	4.44631	3.23177	1.25953	7.10456e-05	0.00160149
412	sp|P26641|EF1G_HUMAN	Elongation factor 1-gamma OS=Homo sapiens OX=9606 GN=EEF1G PE=1 SV=3	HUMAN	50118.4	437	1.0666	-	0.928966	-	0.77983	-	1.13763	-	0.990832	-	0.831764	-	0.912011	-	0.794328	-	0.666807	-	0.900973	0.149201	0.0705072	0.15319
413	sp|Q8TDL5|BPIB1_HUMAN	BPI fold-containing family B member 1 OS=Homo sapiens OX=9606 GN=BPIFB1 PE=1 SV=1	HUMAN	52440.9	484	0	0.0597035	0	0	0.704693	0	0	0.0912011	0.824138	0	0.483059	0	0	0.110662	0.990832	0	0.586138	0	0.240652	0.179817	0.00235575	0.0159308
414	sp|O00194|RB27B_HUMAN	Ras-related protein Rab-27B OS=Homo sapiens OX=9606 GN=RAB27B PE=1 SV=4	HUMAN	24607.7	218	1.15878	-	0.666807	-	0.895365	-	1.83654	-	1.05682	-	1.41906	-	0.672977	-	0.387258	-	0.519996	-	0.957066	0.463953	0.390143	0.522444
415	sp|Q8NEU8|DP13B_HUMAN	DCC-interacting protein 13-beta OS=Homo sapiens OX=9606 GN=APPL2 PE=1 SV=3	HUMAN	74492.7	664	0	-	0.356451	-	0	-	0	-	0.319154	-	0	-	0	-	0	-	0	-	0.337802	0.0263732	0.0323426	0.0901925
416	sp|P04899|GNAI2_HUMAN	Guanine nucleotide-binding protein G(i) subunit alpha-2 OS=Homo sapiens OX=9606 GN=GNAI2 PE=1 SV=3	HUMAN	40450.5	355	2.12814	-	0.704693	-	0	-	1.64437	-	0.544503	-	2.37684	-	3.46737	-	1.14815	-	4.96592	-	2.1225	1.49459	0.0952655	0.187413
417	sp|A0A075B6I9|LV746_HUMAN	Immunoglobulin lambda variable 7-46 OS=Homo sapiens OX=9606 GN=IGLV7-46 PE=3 SV=4	HUMAN	12468	117	0.549541	1.55597	0.698232	0.824138	0.524808	0.570164	0.92045	2.37684	1.1695	1.31826	0.879022	0.870964	0.580764	3.46737	0.737904	2.01372	0.554626	1.30617	1.16214	0.463496	0.57232	0.685011
418	sp|P02538|K2C6A_HUMAN	Keratin, type II cytoskeletal 6A OS=Homo sapiens OX=9606 GN=KRT6A PE=1 SV=3	HUMAN	60044.5	564	0.855067	-	1.55597	-	1.25892	-	0.57544	-	1.03753	-	0.83946	-	0.724436	-	1.31826	-	1.0666	-	1.02574	0.312305	0.872373	0.929043
419	tr|I3L1L3|I3L1L3_HUMAN	Myb-binding protein 1A (Fragment) OS=Homo sapiens OX=9606 GN=MYBBP1A PE=1 SV=1	HUMAN	140187	1252	0	-	0	-	0	-	0	-	0	-	0	-	0	-	0	-	0	-	--	--	--	--
420	sp|Q9UNW1|MINP1_HUMAN	Multiple inositol polyphosphate phosphatase 1 OS=Homo sapiens OX=9606 GN=MINPP1 PE=1 SV=1	HUMAN	55050.6	487	0.642688	1.99526	0.758578	1.88799	0.698232	2.70396	0.847227	1.1695	0.990832	1.03753	0.912011	1.51356	0.570164	1.11686	0.672977	1	0.619441	1.41906	1.14199	0.27692	0.199312	0.332802
421	sp|P38646|GRP75_HUMAN	Stress-70 protein, mitochondrial OS=Homo sapiens OX=9606 GN=HSPA9 PE=1 SV=2	HUMAN	73680	679	0	-	0	-	0	-	2.12814	-	1.18032	-	1.24738	-	0	-	0.679204	-	0.717794	-	1.19057	0.584675	0.705406	0.800051
422	tr|A0A2R8Y6B6|A0A2R8Y6B6_HUMAN	Glutathione peroxidase 1 OS=Homo sapiens OX=9606 GN=GPX1 PE=1 SV=1	HUMAN	16914.1	157	0	-	0	-	0	-	0	-	0.265461	-	0	-	0	-	0	-	0	-	0.265461	--	--	--
423	sp|P06858|LIPL_HUMAN	Lipoprotein lipase OS=Homo sapiens OX=9606 GN=LPL PE=1 SV=1	HUMAN	53162.1	475	0	0	0	0	0	0	0	0	0	0	0	0	0	0	0	0	0	0	--	--	--	--
424	sp|O60234|GMFG_HUMAN	Glia maturation factor gamma OS=Homo sapiens OX=9606 GN=GMFG PE=1 SV=1	HUMAN	16801.2	142	0	-	0	-	0	-	0.824138	-	1.20226	-	1.21339	-	0.648634	-	0.954993	-	0.963829	-	0.967875	0.218162	0.592896	0.703414
425	tr|C9J2C0|C9J2C0_HUMAN	Tubulin alpha chain (Fragment) OS=Homo sapiens OX=9606 GN=TUBA8 PE=1 SV=1	HUMAN	51984.4	467	1.02802	0.277971	0.737904	0	1	0.505825	0.591562	0.343558	0.42462	0.613762	0.57544	0.625173	0.539511	0.114815	0.387258	0	0.524808	0	0.460568	0.187823	0.000439935	0.0054092
426	sp|A0A0J9YX35|HV64D_HUMAN	Immunoglobulin heavy variable 3-64D OS=Homo sapiens OX=9606 GN=IGHV3-64D PE=3 SV=1	HUMAN	12822.5	117	0.809096	9.81748	0.608135	0.831764	0.524808	8.16582	0.879022	4.40555	0.660694	0.440555	0.570164	4.20727	0.580764	9.37562	0.436516	0.954993	0.376704	9.28966	2.94081	1.98156	0.040546	0.105968
427	sp|P27348|1433T_HUMAN	14-3-3 protein theta OS=Homo sapiens OX=9606 GN=YWHAQ PE=1 SV=1	HUMAN	27763.9	245	1.6293	1.11686	0.483059	0.698232	0.751623	0.642688	1.85353	1.95885	0.534564	1.22462	0.83946	1.13763	1.65959	1.48594	0.483059	0.937562	0.751623	0.870964	1.05884	0.454245	0.896065	0.941304
428	sp|Q86TI0|TBCD1_HUMAN	TBC1 domain family member 1 OS=Homo sapiens OX=9606 GN=TBC1D1 PE=1 SV=2	HUMAN	133083	1168	0.660694	-	1.23595	-	0.990832	-	0.420727	-	0.787046	-	0.630957	-	0.685488	-	1.27057	-	1.01859	-	0.855651	0.290027	0.116901	0.218835
429	sp|P20073|ANXA7_HUMAN	Annexin A7 OS=Homo sapiens OX=9606 GN=ANXA7 PE=1 SV=3	HUMAN	52738.9	488	0	1.18032	0.165959	0.559758	0.143219	1.47231	1.44544	0.654636	0.946237	0.310456	0.809096	0.816582	0.685488	1.04713	0.448745	0.496592	0.387258	1.2942	0.714635	0.216492	0.00922861	0.038112
430	sp|Q14644|RASA3_HUMAN	Ras GTPase-activating protein 3 OS=Homo sapiens OX=9606 GN=RASA3 PE=1 SV=3	HUMAN	95698	834	0	0	0	0	0	0	9.37562	0.731139	1.05682	0	1.18032	0.879022	0	0.42462	0.972747	0	0	0	1.46203	2.02917	0.659988	0.759688
431	sp|P02786|TFR1_HUMAN	Transferrin receptor protein 1 OS=Homo sapiens OX=9606 GN=TFRC PE=1 SV=2	HUMAN	84870.7	760	0.847227	1.49969	1.01859	2.05116	1.0666	2.85759	0.711214	4.05509	0.862979	5.70164	0.895365	7.44732	1.18032	0.524808	1.43219	0.855067	1.49969	1.07647	1.97683	1.11573	0.0137357	0.0495402
432	sp|Q0ZGT2|NEXN_HUMAN	Nexilin OS=Homo sapiens OX=9606 GN=NEXN PE=1 SV=1	HUMAN	80657.7	675	0.42462	0.199526	0.724436	0	0.717794	0	0.293765	0.483059	0.465586	0.685488	0.47863	0.704693	0.0758578	0	0	0	0	0	0.375247	0.184994	0.0141632	0.0500802
433	sp|Q92994|TF3B_HUMAN	Transcription factor IIIB 90 kDa subunit OS=Homo sapiens OX=9606 GN=BRF1 PE=1 SV=1	HUMAN	73839.3	677	0.496592	0.654636	2.63027	1.67494	2.67917	0.77983	0.501187	0.465586	2.96483	1.04713	3.53183	0.580764	0.711214	0.420727	4.16869	0.824138	5.49541	0.496592	1.67353	0.919531	0.217549	0.353435
434	tr|E7EU05|E7EU05_HUMAN	Glycoprotein IIIb (Fragment) OS=Homo sapiens OX=9606 GN=CD36 PE=1 SV=2	HUMAN	52061.7	463	0	-	0.457088	-	0	-	1.6293	-	1.1695	-	1.90546	-	0	-	0.313329	-	0	-	1.09493	0.701037	0.732839	0.820841
435	sp|Q6IS14|IF5AL_HUMAN	Eukaryotic translation initiation factor 5A-1-like OS=Homo sapiens OX=9606 GN=EIF5AL1 PE=2 SV=2	HUMAN	16773	154	0.380189	-	0.177011	-	0	-	1.19124	-	0.549541	-	1.33045	-	0	-	0.0510505	-	0	-	0.613248	0.53164	0.11274	0.214762
436	sp|Q07507|DERM_HUMAN	Dermatopontin OS=Homo sapiens OX=9606 GN=DPT PE=1 SV=2	HUMAN	24004.7	201	6.0256	6.42688	0.698232	2.24905	2.93765	1.03753	11.3763	0.505825	1.67494	0.102802	5.15229	0.0698232	5.15229	7.72681	0.972747	2.58226	3.04789	1.21339	3.27513	2.2478	0.00337783	0.0210047
437	sp|P50570|DYN2_HUMAN	Dynamin-2 OS=Homo sapiens OX=9606 GN=DNM2 PE=1 SV=2	HUMAN	98063.3	870	0	-	0	-	0	-	1.27057	-	1.30617	-	1.01859	-	0	-	0.870964	-	0.685488	-	1.03036	0.26375	0.988542	0.995905
438	sp|Q9H8L6|MMRN2_HUMAN	Multimerin-2 OS=Homo sapiens OX=9606 GN=MMRN2 PE=1 SV=2	HUMAN	104408	949	0.717794	1.45881	9.46237	1.5417	0.698232	2.75423	0.239883	1.14815	2.65461	1.22462	0.239883	2.1677	0.586138	0.691831	6.91831	0.751623	0.564937	1.36773	1.95492	1.65012	0.133683	0.242693
439	sp|P0DP04|HV43D_HUMAN	Immunoglobulin heavy variable 3-43D OS=Homo sapiens OX=9606 GN=IGHV3-43D PE=3 SV=1	HUMAN	13016.7	118	1.01859	-	1.01859	-	0.544503	-	0.870964	-	0.870964	-	0.465586	-	1.90546	-	1.90546	-	1.01859	-	1.06875	0.51534	0.836841	0.907277
440	sp|P01615|KVD28_HUMAN	Immunoglobulin kappa variable 2D-28 OS=Homo sapiens OX=9606 GN=IGKV2D-28 PE=1 SV=2	HUMAN	12956.6	120	0	0	0	0	0.405508	0	0	0	0	0	0.0413047	0	0	0	0	0	0.390841	0.580764	0.236403	0.234394	0.15944	0.280968
441	sp|P05556|ITB1_HUMAN	Integrin beta-1 OS=Homo sapiens OX=9606 GN=ITGB1 PE=1 SV=2	HUMAN	88414.6	798	0	0.0353183	0.270396	0.0409261	0	0.0465586	1.14815	0.501187	0.461318	0.654636	1.07647	0.972747	0.954993	0.353183	0.383707	0.461318	0.903649	0.691831	0.497577	0.367562	0.0342771	0.0941315
442	tr|D6RFN0|D6RFN0_HUMAN	COP9 signalosome complex subunit 4 OS=Homo sapiens OX=9606 GN=COPS4 PE=1 SV=1	HUMAN	49684.1	438	0.630957	-	1.94089	-	2.03236	-	0.963829	-	2.99226	-	3.13329	-	0.432514	-	1.34276	-	1.40605	-	1.65277	0.960339	0.18755	0.317077
443	sp|Q9Y6D9|MD1L1_HUMAN	Mitotic spindle assembly checkpoint protein MAD1 OS=Homo sapiens OX=9606 GN=MAD1L1 PE=1 SV=2	HUMAN	83066.2	718	0.432514	-	0.77983	-	0.197697	-	0.772681	-	1.25892	-	0.331131	-	0.597035	-	0.887156	-	0.258226	-	0.612799	0.345748	0.0138633	0.049669
444	tr|A0A1X7SBU6|A0A1X7SBU6_HUMAN	Adhesion G-protein-coupled receptor V1 (Fragment) OS=Homo sapiens OX=9606 GN=ADGRV1 PE=1 SV=1	HUMAN	288347	2624	1.02802	-	1.38038	-	2.65461	-	0.539511	-	0.717794	-	1.39316	-	0.731139	-	0.981748	-	1.88799	-	1.25715	0.670399	0.523136	0.646157
445	tr|B0YIW6|B0YIW6_HUMAN	Coatomer subunit delta OS=Homo sapiens OX=9606 GN=ARCN1 PE=1 SV=1	HUMAN	61625.8	552	0	-	0	-	0	-	0	-	0	-	0	-	0	-	0.717794	-	0	-	0.717794	--	--	--
446	tr|A0A0C4DH47|A0A0C4DH47_HUMAN	Thromboxane-A synthase OS=Homo sapiens OX=9606 GN=TBXAS1 PE=1 SV=1	HUMAN	65762.9	580	5.29664	-	1.7378	-	29.3765	-	2.48886	-	0.758578	-	15.7036	-	2.80543	-	0.895365	-	21.2814	-	8.92713	10.5579	0.0129137	0.0475258
447	tr|F8W943|F8W943_HUMAN	Argininosuccinate lyase OS=Homo sapiens OX=9606 GN=ASL PE=1 SV=2	HUMAN	44470.3	399	0	-	0	-	0	-	0	-	0	-	0	-	0	-	0	-	0	-	--	--	--	--
448	sp|Q9BR76|COR1B_HUMAN	Coronin-1B OS=Homo sapiens OX=9606 GN=CORO1B PE=1 SV=1	HUMAN	54234.1	489	0	-	0	-	0	-	0	-	0	-	0	-	0	-	0	-	0	-	--	--	--	--
449	tr|A0A0G2JP44|A0A0G2JP44_HUMAN	Cadherin-related family member 5 OS=Homo sapiens OX=9606 GN=CDHR5 PE=1 SV=1	HUMAN	69540.7	651	0	-	0	-	0	-	0	-	0	-	0	-	0	-	0	-	0	-	--	--	--	--
450	sp|O43681|GET3_HUMAN	ATPase GET3 OS=Homo sapiens OX=9606 GN=GET3 PE=1 SV=2	HUMAN	38792.4	348	0	-	0	-	0	-	0.887156	-	0	-	11.695	-	0	-	0	-	0	-	6.29107	7.64229	0.530972	0.651374
451	sp|Q14974|IMB1_HUMAN	Importin subunit beta-1 OS=Homo sapiens OX=9606 GN=KPNB1 PE=1 SV=2	HUMAN	97169.2	876	0	0	0	0	0.0613762	0	12.1339	0	0.409261	0	0.353183	0	0	0	0	0	0	0	1.61971	2.9658	0.34017	0.474309
452	tr|B7Z7P8|B7Z7P8_HUMAN	Eukaryotic peptide chain release factor subunit 1 OS=Homo sapiens OX=9606 GN=ETF1 PE=1 SV=1	HUMAN	47475.7	423	0	0	0	0	0	0	0	0	0	0	0	0	0	0	0	0	0	0	--	--	--	--
453	tr|C9JXF9|C9JXF9_HUMAN	Insulin-like growth factor-binding protein 1 OS=Homo sapiens OX=9606 GN=IGFBP1 PE=1 SV=1	HUMAN	27671.1	257	0.510505	0.824138	0.698232	1.65959	0.824138	0.831764	0.496592	0.564937	0.679204	1.14815	0.794328	0.57544	0.847227	0.862979	1.15878	1.7378	1.36773	0.879022	0.914475	0.289518	0.239632	0.375771
454	sp|A0A0B4J1X5|HV374_HUMAN	Immunoglobulin heavy variable 3-74 OS=Homo sapiens OX=9606 GN=IGHV3-74 PE=3 SV=1	HUMAN	12839.5	117	0.316228	2.58226	0.432514	0.654636	0.185353	0.272898	0.469894	8.70964	0.679204	2.14783	0.260615	0.963829	0.285759	3.69828	0.448745	0.787046	0.187068	0.356451	1.30212	1.37164	0.637116	0.741247
455	tr|A0A2Q2TTZ9|A0A2Q2TTZ9_HUMAN	Immunoglobulin kappa variable 1-33 OS=Homo sapiens OX=9606 GN=IGKV1D-33 PE=1 SV=1	HUMAN	11842	108	0.30761	0	1.41906	0	1.00925	0.0534564	0.591562	16.7494	3.13329	0.711214	1.97697	0.246604	1.23595	5.59758	5.91562	0.214783	3.87258	0.0895365	2.3958	2.60417	0.409046	0.539741
456	sp|A0A0C4DH31|HV118_HUMAN	Immunoglobulin heavy variable 1-18 OS=Homo sapiens OX=9606 GN=IGHV1-18 PE=3 SV=1	HUMAN	12820.4	117	4.92039	1.64437	1.61436	2.65461	1.58489	1.23595	5.97035	2.88403	1.99526	4.57088	1.97697	2.14783	3.19154	1.90546	1.02802	3.04789	1.02802	1.39316	2.48855	1.02035	0.000304933	0.00458246
457	sp|P08185|CBG_HUMAN	Corticosteroid-binding globulin OS=Homo sapiens OX=9606 GN=SERPINA6 PE=1 SV=1	HUMAN	45140.5	405	0.698232	1.99526	0	0.772681	0.591562	1.43219	1.25892	1.75388	1.67494	0.679204	1.0666	1.25892	0.625173	1.22462	0.824138	0.474242	0.529663	0.879022	0.985514	0.358029	0.560182	0.674963
458	sp|Q9NUJ3|T11L1_HUMAN	T-complex protein 11-like protein 1 OS=Homo sapiens OX=9606 GN=TCP11L1 PE=1 SV=1	HUMAN	57034.4	509	0	-	0	-	0	-	0	-	0	-	0	-	0	-	0	-	0	-	--	--	--	--
459	sp|O60462|NRP2_HUMAN	Neuropilin-2 OS=Homo sapiens OX=9606 GN=NRP2 PE=1 SV=3	HUMAN	104830	931	3.59749	-	2.53513	-	4.48745	-	0	-	0	-	0	-	0	-	1.41906	-	0	-	3.00978	1.32723	0.0271998	0.0799733
460	sp|Q9Y251|HPSE_HUMAN	Heparanase OS=Homo sapiens OX=9606 GN=HPSE PE=1 SV=2	HUMAN	61148.2	543	0	-	0.539511	-	0	-	1.78649	-	0.642688	-	2.26987	-	2.44343	-	0.879022	-	0	-	1.42683	0.845677	0.526221	0.648487
461	tr|A0A3B3IS80|A0A3B3IS80_HUMAN	Fructose-bisphosphate aldolase OS=Homo sapiens OX=9606 GN=ALDOB PE=1 SV=1	HUMAN	37316.5	342	0	-	0	-	0	-	0	-	0	-	0	-	0	-	0	-	0	-	--	--	--	--
462	tr|E5RJ11|E5RJ11_HUMAN	Docking protein 2 (Fragment) OS=Homo sapiens OX=9606 GN=DOK2 PE=1 SV=1	HUMAN	26022.3	233	0	-	0	-	0	-	0	-	0	-	0	-	0	-	0	-	0	-	--	--	--	--
463	sp|Q13094|LCP2_HUMAN	Lymphocyte cytosolic protein 2 OS=Homo sapiens OX=9606 GN=LCP2 PE=1 SV=1	HUMAN	60187.6	533	1.41906	-	3.04789	-	1.08643	-	1.28233	-	2.75423	-	0.990832	-	1.41906	-	3.04789	-	1.09648	-	1.7938	0.883303	0.0140527	0.0500166
464	sp|Q9NR31|SAR1A_HUMAN	GTP-binding protein SAR1a OS=Homo sapiens OX=9606 GN=SAR1A PE=1 SV=1	HUMAN	22366.6	198	0	-	0	-	0	-	0	-	0	-	0	-	0	-	0	-	0	-	--	--	--	--
465	tr|V9HW50|V9HW50_HUMAN	All-trans-retinol dehydrogenase [NAD(+)] ADH1B OS=Homo sapiens OX=9606 GN=ADH1B PE=1 SV=1	NAD(+)	39835.2	375	0.660694	-	0.847227	-	0	-	12.2462	-	8.62979	-	0	-	3.76704	-	2.91072	-	0	-	4.8436	4.63672	0.0762884	0.160592
466	tr|A0A669KBH5|A0A669KBH5_HUMAN	Alpha-synuclein OS=Homo sapiens OX=9606 GN=SNCA PE=1 SV=1	HUMAN	16449.2	159	0.349945	-	0.448745	-	0.619441	-	0.0831764	-	0.115878	-	0.130617	-	0.457088	-	0.60256	-	0.809096	-	0.401839	0.25454	0.00303454	0.0195439
467	tr|A0A2R8YHD2|A0A2R8YHD2_HUMAN	Tropomyosin alpha-4 chain (Fragment) OS=Homo sapiens OX=9606 GN=TPM4 PE=1 SV=2	HUMAN	28704.7	248	0	-	0.510505	-	0.613762	-	0.120226	-	0.0724436	-	0.0816582	-	0.152757	-	0.123595	-	0	-	0.239278	0.224173	0.00152711	0.0121495
468	sp|A0A075B6K4|LV310_HUMAN	Immunoglobulin lambda variable 3-10 OS=Homo sapiens OX=9606 GN=IGLV3-10 PE=3 SV=2	HUMAN	12440.7	115	7.11213	0.077983	0.887156	0.0529663	1.30617	0.0390841	2.12814	0.946237	0.222843	0.534564	0.192309	0.529663	9.46237	1.87068	1.35519	1.04713	1.95885	1.04713	1.70948	1.79391	0.768475	0.846731
469	sp|P04433|KV311_HUMAN	Immunoglobulin kappa variable 3-11 OS=Homo sapiens OX=9606 GN=IGKV3-11 PE=1 SV=1	HUMAN	12575	115	1.00925	1.92309	1.49969	0.432514	0.625173	1.64437	0.277971	1.59956	0.356451	0.359749	0.177011	1.39316	1.40605	1.18032	1.97697	0.285759	0.847227	1.09648	1.00504	0.316698	0.690756	0.786734
470	sp|P61006|RAB8A_HUMAN	Ras-related protein Rab-8A OS=Homo sapiens OX=9606 GN=RAB8A PE=1 SV=1	HUMAN	23668	207	0	2.42103	0.337287	0	0.452898	1.61436	0	0	0.654636	0	0.879022	0	0	0	0.248886	0	0.334195	0	0.495879	0.444337	0.0217752	0.0692962
471	tr|A0A075B7B8|A0A075B7B8_HUMAN	Immunoglobulin heavy variable 3/OR16-12 (non-functional) (Fragment) OS=Homo sapiens OX=9606 GN=IGHV3OR16-12 PE=1 SV=1	HUMAN	12874.5	117	2.31206	1.77011	2.93765	2.208	1.43219	0.698232	0.83946	2.44343	1.20226	3.40408	0.524808	0.954993	1.0666	1.39316	1.38038	1.65959	0.636796	0.529663	1.52186	0.687855	0.0989383	0.190483
472	sp|P04430|KV116_HUMAN	Immunoglobulin kappa variable 1-16 OS=Homo sapiens OX=9606 GN=IGKV1-16 PE=1 SV=2	HUMAN	12618.2	117	0	0	0	0	0	0	0	0	0.758578	0	0	0	0	0	0	0	0	0	0.379289	--	--	--
473	sp|A0A075B6K5|LV39_HUMAN	Immunoglobulin lambda variable 3-9 OS=Homo sapiens OX=9606 GN=IGLV3-9 PE=3 SV=1	HUMAN	12331.6	115	0	1.39316	0	1.45881	0	0.691831	0	1.44544	0	1.52757	0	0.724436	0	2.22844	0	2.33346	0	1.10662	0.717209	0.285744	0.0205025	0.0660228
474	sp|P52907|CAZA1_HUMAN	F-actin-capping protein subunit alpha-1 OS=Homo sapiens OX=9606 GN=CAPZA1 PE=1 SV=3	HUMAN	32922.5	286	0	1.13763	0	1.47231	0	1.30617	0	0.366438	0	0	0.559758	0.42462	3.22107	0.496592	2.80543	0.642688	1.72187	0.570164	0.920296	0.601574	0.295847	0.440918
475	sp|A0A075B6H9|LV469_HUMAN	Immunoglobulin lambda variable 4-69 OS=Homo sapiens OX=9606 GN=IGLV4-69 PE=1 SV=1	HUMAN	12773.1	119	0.704693	4.16869	0.847227	0.654636	0.597035	0.912011	1.13763	4.87529	1.36773	0.954993	0.963829	1.34276	1.80302	5.19996	2.18776	0.92045	1.5417	1.2942	1.74853	0.997385	0.0563182	0.133632
476	sp|A0A0C4DH34|HV428_HUMAN	Immunoglobulin heavy variable 4-28 OS=Homo sapiens OX=9606 GN=IGHV4-28 PE=3 SV=1	HUMAN	13123.9	117	1.35519	0.937562	0.963829	0.794328	0.178649	0.654636	1.2942	1.08643	0.92045	0.928966	0.170608	0.765597	1.15878	0.711214	0.824138	0.60256	0.152757	0.496592	0.777582	0.315909	0.0611709	0.139635
477	sp|O15270|SPTC2_HUMAN	Serine palmitoyltransferase 2 OS=Homo sapiens OX=9606 GN=SPTLC2 PE=1 SV=1	HUMAN	62923.8	562	1.13763	0.963829	1.44544	1.02802	1.36773	1.64437	0.501187	1.41906	0.636796	1.51356	0.60256	2.42103	1.49969	1.6293	1.90546	1.72187	1.80302	2.77971	1.44557	0.425061	0.0079113	0.0345163
478	sp|P60953|CDC42_HUMAN	Cell division control protein 42 homolog OS=Homo sapiens OX=9606 GN=CDC42 PE=1 SV=2	HUMAN	21258.4	191	0.831764	-	0.457088	-	0	-	0.862979	-	0.47863	-	1.41906	-	0.824138	-	0.461318	-	1.35519	-	0.83627	0.382113	0.139636	0.250142
479	tr|A0A3B3ITE1|A0A3B3ITE1_HUMAN	Tight junction protein ZO-2 (Fragment) OS=Homo sapiens OX=9606 GN=TJP2 PE=1 SV=1	HUMAN	134207	1191	0	-	0	-	0	-	0	-	0	-	0	-	0	-	0	-	0	-	--	--	--	--
480	sp|P22692|IBP4_HUMAN	Insulin-like growth factor-binding protein 4 OS=Homo sapiens OX=9606 GN=IGFBP4 PE=1 SV=2	HUMAN	27933.7	258	0	0	0	0	0	0	0	0	0	0	0	0	2.37684	1.41906	2.65461	0	15.8489	0	3.71657	3.65529	0.209021	0.340603
481	sp|A0A0C4DH43|HV70D_HUMAN	Immunoglobulin heavy variable 2-70D OS=Homo sapiens OX=9606 GN=IGHV2-70D PE=3 SV=1	HUMAN	13312.3	119	0.016293	0.636796	0	99.0832	0	0.376704	0	0.037325	0	0	0	0.0258226	0.691831	0.0559758	2.33346	0	1.28233	0.0401791	6.53624	17.3809	0.282738	0.427267
482	tr|J3KT19|J3KT19_HUMAN	Ubiquitin carboxyl-terminal hydrolase 10 (Fragment) OS=Homo sapiens OX=9606 GN=USP10 PE=1 SV=1	HUMAN	23438	208	0	-	0	-	0	-	0	-	0	-	0	-	0	-	0	-	0	-	--	--	--	--
483	sp|P01709|LV208_HUMAN	Immunoglobulin lambda variable 2-8 OS=Homo sapiens OX=9606 GN=IGLV2-8 PE=1 SV=2	HUMAN	12381.5	118	0	-	0	-	0	-	0	-	0	-	0	-	0	-	0	-	0	-	--	--	--	--
484	sp|P01706|LV211_HUMAN	Immunoglobulin lambda variable 2-11 OS=Homo sapiens OX=9606 GN=IGLV2-11 PE=1 SV=2	HUMAN	12643.9	119	1.77011	0	1.31826	0.325087	0.654636	0.57544	1.65959	23.7684	1.22462	0.903649	0.60256	1.6293	1.38038	16.7494	1.01859	0.519996	0.505825	0.937562	3.08575	4.52008	0.333311	0.469586
485	sp|O14672|ADA10_HUMAN	Disintegrin and metalloproteinase domain-containing protein 10 OS=Homo sapiens OX=9606 GN=ADAM10 PE=1 SV=1	HUMAN	84141.5	748	0	-	0	-	0	-	0	-	0	-	0	-	0	-	0	-	0	-	--	--	--	--
486	sp|P61225|RAP2B_HUMAN	Ras-related protein Rap-2b OS=Homo sapiens OX=9606 GN=RAP2B PE=1 SV=1	HUMAN	20504.2	183	0	0	0	0	0	0	0	0	0	0	0	0	0	0	0	0	0	0	--	--	--	--
487	tr|F5GX11|F5GX11_HUMAN	Proteasome subunit alpha type-1 OS=Homo sapiens OX=9606 GN=PSMA1 PE=1 SV=1	HUMAN	26505	238	0	-	0	-	0	-	0	-	0	-	0	-	0	-	0	-	0	-	--	--	--	--
488	tr|E9PGA6|E9PGA6_HUMAN	C1QTNF3-AMACR readthrough (NMD candidate) OS=Homo sapiens OX=9606 GN=C1QTNF3-AMACR PE=4 SV=1	HUMAN	31074.9	284	2.39883	6.79204	6.08135	1.40605	0.363078	4.05509	1.03753	5.24808	1.39316	0.954993	0.155597	3.0761	4.7863	4.57088	10.1859	0.963829	0.744732	3.37287	3.19924	1.53991	0.000376689	0.00509472
489	sp|O43852|CALU_HUMAN	Calumenin OS=Homo sapiens OX=9606 GN=CALU PE=1 SV=2	HUMAN	37106.5	315	0.16293	-	1.38038	-	1.34276	-	0.172187	-	1.45881	-	1.41906	-	0.0731139	-	0.619441	-	0.60256	-	0.803472	0.596715	0.126602	0.23376
490	sp|Q9BS26|ERP44_HUMAN	Endoplasmic reticulum resident protein 44 OS=Homo sapiens OX=9606 GN=ERP44 PE=1 SV=1	HUMAN	46970.7	406	0	0	0	0	0	0	0	0	1.36773	0	0.691831	0	0	1.08643	0	0	0.452898	0.731139	0.541253	0.142683	0.0220431	0.0689324
491	sp|Q8N128|F177A_HUMAN	Protein FAM177A1 OS=Homo sapiens OX=9606 GN=FAM177A1 PE=1 SV=1	HUMAN	23757.3	213	0	-	0	-	0	-	0	-	0	-	0	-	0	-	0	-	0	-	--	--	--	--
492	sp|O14960|LECT2_HUMAN	Leukocyte cell-derived chemotaxin-2 OS=Homo sapiens OX=9606 GN=LECT2 PE=1 SV=2	HUMAN	16389.8	151	2.46604	0.895365	1.72187	0	1.44544	0.625173	2.44343	1.28233	1.70608	1.10662	1.43219	0.895365	1.77011	1.21339	1.23595	1.04713	1.03753	0.847227	1.28729	0.343292	0.0363502	0.0988213
493	tr|A0A669KBE7|A0A669KBE7_HUMAN	ADAMTS-like protein 4 OS=Homo sapiens OX=9606 GN=ADAMTSL4 PE=1 SV=1	HUMAN	112005	1035	0	-	0	-	0	-	0	-	0	-	0	-	0	-	0	-	0	-	--	--	--	--
494	sp|Q99436|PSB7_HUMAN	Proteasome subunit beta type-7 OS=Homo sapiens OX=9606 GN=PSMB7 PE=1 SV=1	HUMAN	29965.2	277	0	-	0	-	0	-	0	-	0.92045	-	0	-	0	-	0	-	0	-	0.92045	--	--	--
495	sp|O43294|TGFI1_HUMAN	Transforming growth factor beta-1-induced transcript 1 protein OS=Homo sapiens OX=9606 GN=TGFB1I1 PE=1 SV=2	HUMAN	49813.7	461	0	-	0.591562	-	0	-	6.60694	-	0.912011	-	2.12814	-	0	-	0.0990832	-	0	-	2.06755	2.64567	0.938738	0.965508
496	sp|Q9UBX1|CATF_HUMAN	Cathepsin F OS=Homo sapiens OX=9606 GN=CTSF PE=1 SV=1	HUMAN	53365.5	484	0	-	0	-	0	-	0	-	0	-	0	-	0	-	0	-	0	-	--	--	--	--
497	sp|O43396|TXNL1_HUMAN	Thioredoxin-like protein 1 OS=Homo sapiens OX=9606 GN=TXNL1 PE=1 SV=3	HUMAN	32251.1	289	0	-	0	-	0	-	0	-	0	-	0	-	0	-	0	-	0	-	--	--	--	--
498	tr|X5D2R7|X5D2R7_HUMAN	Proteasome subunit beta OS=Homo sapiens OX=9606 GN=PSMB8 PE=1 SV=1	HUMAN	30354.1	276	2.14783	-	0.972747	-	1.64437	-	1.55597	-	0.698232	-	1.18032	-	0	-	0.296483	-	0.501187	-	1.12464	0.630829	0.828807	0.900371
499	sp|A0A1B0GTC6|CC085_HUMAN	Uncharacterized protein C3orf85 OS=Homo sapiens OX=9606 GN=C3orf85 PE=3 SV=1	HUMAN	10385.8	90	0	-	0	-	0	-	0	-	0	-	0	-	0	-	0	-	0	-	--	--	--	--
500	sp|P49368|TCPG_HUMAN	T-complex protein 1 subunit gamma OS=Homo sapiens OX=9606 GN=CCT3 PE=1 SV=4	HUMAN	60533.3	545	0.293765	0.724436	0.242103	0.717794	0.401791	0.524808	1.67494	1.21339	1.08643	1.21339	1.45881	0.879022	0.130617	0.496592	0.11695	0.487529	0.105682	0.353183	0.673402	0.452708	0.0279707	0.0817954
501	tr|E9PCN2|E9PCN2_HUMAN	Guanylate cyclase OS=Homo sapiens OX=9606 GN=GUCY1B1 PE=1 SV=1	HUMAN	73070.8	641	0	-	0	-	0	-	0	-	0	-	0	-	0	-	0	-	0	-	--	--	--	--
502	sp|Q9H6X2|ANTR1_HUMAN	Anthrax toxin receptor 1 OS=Homo sapiens OX=9606 GN=ANTXR1 PE=1 SV=2	HUMAN	62788.4	564	2.35505	-	3.59749	-	3.22107	-	0.744732	-	1.13763	-	1.01859	-	0	-	0	-	0	-	2.01243	1.22071	0.10831	0.207052
503	sp|P11277|SPTB1_HUMAN	Spectrin beta chain, erythrocytic OS=Homo sapiens OX=9606 GN=SPTB PE=1 SV=5	HUMAN	246466	2137	0.0831764	-	0.0444631	-	0.0787046	-	1	-	0.570164	-	1.30617	-	1.00925	-	0.57544	-	1.31826	-	0.66507	0.518763	0.0646669	0.14397
504	sp|O95782|AP2A1_HUMAN	AP-2 complex subunit alpha-1 OS=Homo sapiens OX=9606 GN=AP2A1 PE=1 SV=3	HUMAN	107545	977	0.420727	-	0.0801678	-	0.0220801	-	0	-	0	-	0	-	0.630957	-	0.157036	-	0.0233346	-	0.222384	0.249203	0.0123753	0.0464932
505	sp|Q9H939|PPIP2_HUMAN	Proline-serine-threonine phosphatase-interacting protein 2 OS=Homo sapiens OX=9606 GN=PSTPIP2 PE=1 SV=4	HUMAN	38857.9	334	0	-	0	-	0	-	0.809096	-	1.01859	-	1.22462	-	0	-	0	-	0	-	1.01743	0.207762	0.981897	0.994768
506	sp|A0A075B6H7|KV37_HUMAN	Probable non-functional immunoglobulin kappa variable 3-7 OS=Homo sapiens OX=9606 GN=IGKV3-7 PE=1 SV=1	HUMAN	12783.3	116	1.13763	-	0.704693	-	1.09648	-	1.80302	-	1.09648	-	1.80302	-	1.75388	-	1	-	1.59956	-	1.33275	0.410144	0.0583683	0.136698
507	sp|P01703|LV140_HUMAN	Immunoglobulin lambda variable 1-40 OS=Homo sapiens OX=9606 GN=IGLV1-40 PE=1 SV=2	HUMAN	12301.5	118	1.99526	-	0.937562	-	0.420727	-	0	-	0	-	0	-	0.140605	-	0.144544	-	0.0636796	-	0.617063	0.74796	0.0834085	0.172229
508	sp|A6ND91|ASPD_HUMAN	Putative L-aspartate dehydrogenase OS=Homo sapiens OX=9606 GN=ASPDH PE=1 SV=2	HUMAN	29945.9	283	0	-	0	-	0	-	0	-	0	-	0	-	0	-	0	-	0	-	--	--	--	--
509	sp|O15511|ARPC5_HUMAN	Actin-related protein 2/3 complex subunit 5 OS=Homo sapiens OX=9606 GN=ARPC5 PE=1 SV=3	HUMAN	16320.3	151	0	-	0.648634	-	0	-	1.39316	-	0.855067	-	1.20226	-	0	-	0	-	0	-	1.02478	0.335405	0.921407	0.956778
510	tr|A0A0G2JSC0|A0A0G2JSC0_HUMAN	Immunoglobulin lambda variable 5-45 (Fragment) OS=Homo sapiens OX=9606 GN=IGLV5-45 PE=1 SV=1	HUMAN	13214.7	123	0.698232	-	0.691831	-	2.01372	-	0.310456	-	0.30761	-	0.895365	-	0.20893	-	0.207014	-	0	-	0.666645	0.602982	0.0420926	0.109481
511	sp|Q15032|R3HD1_HUMAN	R3H domain-containing protein 1 OS=Homo sapiens OX=9606 GN=R3HDM1 PE=1 SV=3	HUMAN	120695	1099	0.100925	-	2.26987	-	0.831764	-	0.0428548	-	0.963829	-	0.334195	-	0.0559758	-	1.45881	-	0.436516	-	0.721638	0.752642	0.0646209	0.144463
512	sp|Q2KHM9|MOONR_HUMAN	Protein moonraker OS=Homo sapiens OX=9606 GN=KIAA0753 PE=1 SV=3	HUMAN	109406	967	0	-	0	-	0	-	0	-	0	-	0	-	0	-	0	-	0	-	--	--	--	--
513	sp|Q9NYU1|UGGG2_HUMAN	UDP-glucose:glycoprotein glucosyltransferase 2 OS=Homo sapiens OX=9606 GN=UGGT2 PE=1 SV=4	HUMAN	174734	1516	0	-	0	-	0	-	0	-	0	-	0	-	0	-	0	-	0	-	--	--	--	--
514	sp|Q92686|NEUG_HUMAN	Neurogranin OS=Homo sapiens OX=9606 GN=NRGN PE=1 SV=1	HUMAN	7618.4	78	0	1.2942	0.322107	0	0.310456	1.18032	2.58226	0.549541	1.0666	0	1.02802	0.501187	1.80302	0	0.744732	0	0.717794	0	0.672235	0.408416	0.0307956	0.0872273
515	sp|P07998|RNAS1_HUMAN	Ribonuclease pancreatic OS=Homo sapiens OX=9606 GN=RNASE1 PE=1 SV=4	HUMAN	17644.1	156	0	-	0.143219	-	0.293765	-	0	-	0.12942	-	0.272898	-	0	-	0.265461	-	0.554626	-	0.276565	0.15309	0.00131446	0.0107746
516	sp|Q92835|SHIP1_HUMAN	Phosphatidylinositol 3,4,5-trisphosphate 5-phosphatase 1 OS=Homo sapiens OX=9606 GN=INPP5D PE=1 SV=2	HUMAN	133291	1189	1.24738	1.92309	1.88799	1.47231	0.963829	1.77011	1.14815	1.19124	1.7378	0.912011	0.887156	1.09648	1.35519	1.30617	2.07014	1	1.04713	1.20226	1.34547	0.226732	0.00113311	0.00957833
517	tr|M0R0Y2|M0R0Y2_HUMAN	Alpha-soluble NSF attachment protein OS=Homo sapiens OX=9606 GN=NAPA PE=1 SV=1	HUMAN	29162.8	256	0	-	0	-	0	-	0	-	0	-	0	-	0	-	0	-	0	-	--	--	--	--
518	sp|A0A0B4J1V2|HV226_HUMAN	Immunoglobulin heavy variable 2-26 OS=Homo sapiens OX=9606 GN=IGHV2-26 PE=3 SV=1	HUMAN	13182.1	119	0	-	0	-	0.416869	-	0	-	0.972747	-	0.416869	-	0	-	1.36773	-	0.580764	-	0.750996	0.412854	0.1648	0.285759
519	sp|P0DP03|HVC05_HUMAN	Immunoglobulin heavy variable 3-30-5 OS=Homo sapiens OX=9606 GN=IGHV3-30-5 PE=3 SV=1	HUMAN	12946.7	117	0	-	0	-	0	-	0	-	0	-	0	-	0	-	0	-	0	-	--	--	--	--
520	sp|P25788|PSA3_HUMAN	Proteasome subunit alpha type-3 OS=Homo sapiens OX=9606 GN=PSMA3 PE=1 SV=2	HUMAN	28433	255	0.937562	-	0.554626	-	2.03236	-	1.01859	-	0.608135	-	2.14783	-	0.847227	-	0.501187	-	1.78649	-	1.15933	0.65208	0.970438	0.986856
521	tr|A0A1B0GW23|A0A1B0GW23_HUMAN	N-acyl-L-amino-acid amidohydrolase (Fragment) OS=Homo sapiens OX=9606 GN=ABHD14A-ACY1 PE=3 SV=1	HUMAN	65389	586	0	-	0	-	0	-	0	-	0	-	0	-	0	-	0	-	0	-	--	--	--	--
522	tr|A0A0G2JRQ6|A0A0G2JRQ6_HUMAN	Ig-like domain-containing protein (Fragment) OS=Homo sapiens OX=9606 PE=1 SV=4	HUMAN	12748.3	117	1.14815	0	1.47231	0	1.36773	6.66807	0.515229	3.49945	0.660694	7.24436	0.613762	10.9648	0.744732	1.77011	0.954993	3.90841	0.887156	9.37562	2.87753	1.91984	0.0228771	0.070321
523	sp|O75081|MTG16_HUMAN	Protein CBFA2T3 OS=Homo sapiens OX=9606 GN=CBFA2T3 PE=1 SV=2	HUMAN	71191.3	653	0.440555	-	1.36773	-	2.65461	-	0.277971	-	0.862979	-	1.67494	-	0.515229	-	1.59956	-	3.13329	-	1.39187	0.996549	0.844905	0.912362
524	sp|Q9NY15|STAB1_HUMAN	Stabilin-1 OS=Homo sapiens OX=9606 GN=STAB1 PE=1 SV=3	HUMAN	275480	2570	0.613762	-	0.824138	-	0.92045	-	0.420727	-	0.559758	-	0.625173	-	0.428549	-	0.570164	-	0.636796	-	0.622168	0.163831	0.000383713	0.00506313
525	sp|Q6ZUS5|CC121_HUMAN	Coiled-coil domain-containing protein 121 OS=Homo sapiens OX=9606 GN=CCDC121 PE=1 SV=1	HUMAN	33060.6	278	0	-	0	-	0	-	0	-	0	-	0	-	0	-	0	-	0	-	--	--	--	--
526	tr|A0A087WW49|A0A087WW49_HUMAN	Ig-like domain-containing protein (Fragment) OS=Homo sapiens OX=9606 PE=4 SV=1	HUMAN	12943.7	117	1.38038	-	1.1695	-	1.04713	-	1.30617	-	1.10662	-	0.990832	-	0.280543	-	0.237684	-	0.212814	-	0.859076	0.477036	0.193957	0.324863
527	tr|H0Y2Q8|H0Y2Q8_HUMAN	Doublecortin domain-containing protein 1 (Fragment) OS=Homo sapiens OX=9606 GN=DCDC1 PE=1 SV=1	HUMAN	45898.3	407	0.660694	-	0.758578	-	0	-	0.704693	-	0.809096	-	1.83654	-	0.887156	-	1.02802	-	2.31206	-	1.1246	0.610349	0.940513	0.965498
528	tr|B7ZKJ8|B7ZKJ8_HUMAN	ITIH4 protein OS=Homo sapiens OX=9606 GN=ITIH4 PE=1 SV=1	HUMAN	103880	935	-	1.30617	-	0.625173	-	1.0666	-	0.539511	-	0.265461	-	0.436516	-	0.879022	-	0.440555	-	0.711214	0.696691	0.333697	0.0224009	0.0696486
529	tr|A0A0A0MT01|A0A0A0MT01_HUMAN	Actin-depolymerizing factor OS=Homo sapiens OX=9606 GN=GSN PE=1 SV=1	HUMAN	84744.8	767	-	1.6293	-	7.37904	-	1.85353	-	0.570164	-	2.83139	-	0.666807	-	0.60256	-	3.10456	-	0.704693	2.14912	2.1868	0.237789	0.373965
530	tr|A0A286YEY1|A0A286YEY1_HUMAN	Immunoglobulin heavy constant alpha 1 (Fragment) OS=Homo sapiens OX=9606 GN=IGHA1 PE=1 SV=1	HUMAN	42848.1	398	-	0.559758	-	5.24808	-	0.359749	-	0.946237	-	8.3946	-	0.60256	-	1.99526	-	14.7231	-	1.23595	3.78504	4.9124	0.220124	0.353375
531	sp|P01763|HV348_HUMAN	Immunoglobulin heavy variable 3-48 OS=Homo sapiens OX=9606 GN=IGHV3-48 PE=1 SV=2	HUMAN	12812.4	117	-	0	-	0	-	0	-	0	-	0	-	0	-	0	-	0	-	0	--	--	--	--
532	tr|H0Y512|H0Y512_HUMAN	Adipocyte plasma membrane-associated protein (Fragment) OS=Homo sapiens OX=9606 GN=APMAP PE=1 SV=1	HUMAN	45351.6	409	-	0.946237	-	4.7863	-	1.97697	-	1.23595	-	6.0256	-	2.44343	-	0.794328	-	3.87258	-	1.61436	2.63286	1.84948	0.0144556	0.0507825
533	sp|Q96IY4|CBPB2_HUMAN	Carboxypeptidase B2 OS=Homo sapiens OX=9606 GN=CPB2 PE=1 SV=2	HUMAN	48423.8	423	-	2.1677	-	1.36773	-	2.18776	-	0.401791	-	0.246604	-	0.42462	-	1.1272	-	0.698232	-	1.08643	1.07867	0.726728	0.546542	0.665944
534	tr|G3V4U0|G3V4U0_HUMAN	Fibulin-5 OS=Homo sapiens OX=9606 GN=FBLN5 PE=1 SV=1	HUMAN	50880.8	453	-	1.65959	-	0.954993	-	1.1272	-	0.666807	-	0.401791	-	0.483059	-	0.679204	-	0.366438	-	0.398107	0.748576	0.431135	0.0438725	0.112488
535	tr|E9PGN7|E9PGN7_HUMAN	Plasma protease C1 inhibitor OS=Homo sapiens OX=9606 GN=SERPING1 PE=1 SV=1	HUMAN	59491.5	543	-	0.642688	-	0.285759	-	5.54626	-	0.107647	-	0.0510505	-	0.731139	-	0.353183	-	0.157036	-	3.46737	1.26024	1.92622	0.160673	0.282221
536	sp|P04432|KVD39_HUMAN	Immunoglobulin kappa variable 1D-39 OS=Homo sapiens OX=9606 GN=IGKV1D-39 PE=3 SV=2	HUMAN	12737.3	117	-	0	-	0	-	0	-	0	-	0	-	0	-	4.13048	-	3.10456	-	2.77971	3.33825	0.705052	0.00966902	0.0390369
537	sp|P01825|HV459_HUMAN	Immunoglobulin heavy variable 4-59 OS=Homo sapiens OX=9606 GN=IGHV4-59 PE=1 SV=2	HUMAN	12935.7	116	-	1.30617	-	1.85353	-	0.847227	-	1.78649	-	2.53513	-	1.15878	-	1.64437	-	2.35505	-	1.07647	1.61813	0.577105	0.00872716	0.0371763
538	tr|E7ER44|E7ER44_HUMAN	Lactotransferrin OS=Homo sapiens OX=9606 GN=LTF PE=1 SV=1	HUMAN	77968.9	708	-	1.22462	-	0.862979	-	1.1695	-	1.47231	-	1.04713	-	1.41906	-	1.1695	-	0.83946	-	1.1272	1.14797	0.21578	0.0947837	0.187146
539	sp|P01624|KV315_HUMAN	Immunoglobulin kappa variable 3-15 OS=Homo sapiens OX=9606 GN=IGKV3-15 PE=1 SV=2	HUMAN	12496	115	-	0.18197	-	3.19154	-	0.248886	-	0.255859	-	3.98107	-	0.316228	-	0.428549	-	6.36796	-	0.465586	1.71529	2.25739	0.512319	0.638628
540	tr|B7Z6Z4|B7Z6Z4_HUMAN	Myosin light polypeptide 6 OS=Homo sapiens OX=9606 GN=MYL6 PE=1 SV=1	HUMAN	26706.8	238	-	0.440555	-	4.36516	-	0.461318	-	0.218776	-	2.48886	-	0.237684	-	0.108643	-	1.07647	-	0.121339	1.05764	1.4525	0.137477	0.247916
541	tr|A0A1W2PQM2|A0A1W2PQM2_HUMAN	Tubulin alpha-1C chain OS=Homo sapiens OX=9606 GN=TUBA1C PE=1 SV=1	HUMAN	36651.3	325	-	0.325087	-	4.09261	-	0.331131	-	0.105682	-	1.80302	-	0.12942	-	0.0597035	-	0.660694	-	0.0717794	0.842125	1.33727	0.0453844	0.114734
542	tr|F8W0J6|F8W0J6_HUMAN	Nucleosome assembly protein 1-like 1 OS=Homo sapiens OX=9606 GN=NAP1L1 PE=1 SV=1	HUMAN	43867.6	379	-	0.636796	-	4.40555	-	0.824138	-	0.529663	-	3.28095	-	0.691831	-	0.138038	-	0.831764	-	0.178649	1.27971	1.50089	0.426691	0.553572
543	tr|A0A3B3IQ51|A0A3B3IQ51_HUMAN	Complement factor H-related protein 2 OS=Homo sapiens OX=9606 GN=CFHR2 PE=1 SV=1	HUMAN	39415.4	355	-	3.16228	-	0.83946	-	2.70396	-	6.13762	-	1.67494	-	5.19996	-	3.7325	-	0.937562	-	3.10456	3.05476	1.80265	0.00413594	0.0233077
544	sp|Q9UGM5|FETUB_HUMAN	Fetuin-B OS=Homo sapiens OX=9606 GN=FETUB PE=1 SV=2	HUMAN	42054.5	382	-	0.954993	-	1.18032	-	1.08643	-	0.758578	-	0.937562	-	0.862979	-	1.07647	-	1.33045	-	1.21339	1.04457	0.182232	0.631508	0.736305
545	tr|A0A669KB69|A0A669KB69_HUMAN	Apolipoprotein A-V OS=Homo sapiens OX=9606 GN=APOA5 PE=1 SV=1	HUMAN	44265.7	394	-	1.30617	-	0.474242	-	1.90546	-	0.642688	-	0.239883	-	0.972747	-	1.33045	-	0.487529	-	1.90546	1.0294	0.620496	0.495924	0.623942
546	sp|P01782|HV309_HUMAN	Immunoglobulin heavy variable 3-9 OS=Homo sapiens OX=9606 GN=IGHV3-9 PE=1 SV=2	HUMAN	12944.6	118	-	0.809096	-	1.24738	-	0.288403	-	5.19996	-	5.97035	-	1.92309	-	0.751623	-	1.00925	-	0.246604	1.93842	2.13612	0.732574	0.822246
547	sp|Q8NI99|ANGL6_HUMAN	Angiopoietin-related protein 6 OS=Homo sapiens OX=9606 GN=ANGPTL6 PE=1 SV=1	HUMAN	51693.9	470	-	0	-	0	-	0	-	0	-	0.47863	-	0	-	0	-	0.398107	-	0	0.438369	0.0569383	0.0704466	0.153676
548	tr|A0A075B7D0|A0A075B7D0_HUMAN	Immunoglobulin heavy variable 1/OR15-1 (non-functional) (Fragment) OS=Homo sapiens OX=9606 GN=IGHV1OR15-1 PE=1 SV=1	HUMAN	13011.6	117	-	0.870964	-	1.01859	-	1.20226	-	0.625173	-	0.724436	-	0.855067	-	1.20226	-	1.39316	-	1.65959	1.06128	0.333932	0.887874	0.936334
549	sp|P01602|KV105_HUMAN	Immunoglobulin kappa variable 1-5 OS=Homo sapiens OX=9606 GN=IGKV1-5 PE=1 SV=2	HUMAN	12781.4	117	-	0	-	0	-	0	-	0.972747	-	0	-	1.43219	-	1.24738	-	3.46737	-	1.83654	1.79125	0.988192	0.0906639	0.183705
550	tr|E9PKU7|E9PKU7_HUMAN	Neutral alpha-glucosidase AB OS=Homo sapiens OX=9606 GN=GANAB PE=1 SV=1	HUMAN	96543.1	852	-	0.263027	-	1.85353	-	0.237684	-	0.387258	-	2.91072	-	0.346737	-	0.319154	-	3.22107	-	0.296483	1.09285	1.23085	0.226645	0.360632
551	sp|P84077|ARF1_HUMAN	ADP-ribosylation factor 1 OS=Homo sapiens OX=9606 GN=ARF1 PE=1 SV=2	HUMAN	20696.6	181	-	0.870964	-	22.08	-	0.794328	-	0.501187	-	12.7057	-	0.457088	-	0.343558	-	8.70964	-	0.313329	5.19732	7.7764	0.48271	0.610155
552	sp|P05164|PERM_HUMAN	Myeloperoxidase OS=Homo sapiens OX=9606 GN=MPO PE=1 SV=1	HUMAN	83867.7	745	-	1.80302	-	0.597035	-	0.765597	-	1.05682	-	0.346737	-	0.444631	-	1.97697	-	0.654636	-	0.831764	0.941912	0.577956	0.301744	0.444805
553	sp|Q8NFI4|F10A5_HUMAN	Putative protein FAM10A5 OS=Homo sapiens OX=9606 GN=ST13P5 PE=5 SV=1	HUMAN	41377.4	369	-	0	-	0	-	0	-	0	-	0	-	0	-	0	-	0	-	0	--	--	--	--
554	tr|E7EPV7|E7EPV7_HUMAN	Alpha-synuclein OS=Homo sapiens OX=9606 GN=SNCA PE=1 SV=1	HUMAN	11776.7	115	-	0.879022	-	1.5417	-	1.6293	-	0.394457	-	0.691831	-	0.737904	-	0.405508	-	0.711214	-	0.751623	0.860284	0.441199	0.151957	0.269537
555	tr|E9PQD6|E9PQD6_HUMAN	Serum amyloid A protein OS=Homo sapiens OX=9606 GN=SAA1 PE=1 SV=1	HUMAN	13545.9	122	-	0	-	0	-	0	-	0	-	0	-	0	-	0	-	0	-	0	--	--	--	--
556	tr|F5H7Y6|F5H7Y6_HUMAN	Ras-related protein Rap-1b OS=Homo sapiens OX=9606 GN=RAP1B PE=1 SV=1	HUMAN	20400.1	179	-	1.09648	-	2.07014	-	1.03753	-	0.737904	-	1.39316	-	0.698232	-	0.539511	-	1.02802	-	0.510505	1.01239	0.490065	0.602706	0.708835
557	tr|H0Y586|H0Y586_HUMAN	Proteasome subunit alpha type-7 (Fragment) OS=Homo sapiens OX=9606 GN=PSMA7 PE=1 SV=1	HUMAN	21160	187	-	0.737904	-	1.14815	-	0.787046	-	0.510505	-	0.794328	-	0.544503	-	0.539511	-	0.83946	-	0.570164	0.719064	0.205437	0.00374308	0.0222528
558	tr|A0A087WVE2|A0A087WVE2_HUMAN	Ficolin-1 OS=Homo sapiens OX=9606 GN=FCN1 PE=1 SV=1	HUMAN	39181.5	360	-	0.20893	-	0.328095	-	0.255859	-	1.34276	-	1.7378	-	1.52757	-	0.416869	-	0.613762	-	0.436516	0.763129	0.599262	0.0714028	0.154516
559	sp|Q16473|TENXA_HUMAN	Putative tenascin-XA OS=Homo sapiens OX=9606 GN=TNXA PE=5 SV=2	HUMAN	33739.4	311	-	1.15878	-	1	-	1.35519	-	0.744732	-	0.642688	-	0	-	1.58489	-	1.36773	-	1.83654	1.21132	0.407796	0.322028	0.462115
560	tr|B4DR80|B4DR80_HUMAN	Serine/threonine-protein kinase 24 OS=Homo sapiens OX=9606 GN=STK24 PE=1 SV=1	HUMAN	45835.5	412	-	0	-	0	-	0	-	0.226986	-	0	-	0.405508	-	0.0544503	-	0	-	0	0.228982	0.175538	0.0977469	0.189538
561	tr|F6SYF8|F6SYF8_HUMAN	Dickkopf-related protein 3 OS=Homo sapiens OX=9606 GN=DKK3 PE=1 SV=1	HUMAN	39949.7	364	-	1.44544	-	1.19124	-	1.36773	-	0.895365	-	0	-	0	-	1.52757	-	1.25892	-	1.43219	1.30264	0.212993	0.0103544	0.0405924
562	tr|A0A0G2JQJ0|A0A0G2JQJ0_HUMAN	Immunoglobulin kappa variable 1D-8 (Fragment) OS=Homo sapiens OX=9606 GN=IGKV1D-8 PE=1 SV=4	HUMAN	12864.6	117	-	0.879022	-	3.37287	-	1.19124	-	2.37684	-	8.79023	-	3.22107	-	0.436516	-	1.88799	-	0.570164	2.5251	2.58736	0.138563	0.249045
563	tr|A0A0A0MT69|A0A0A0MT69_HUMAN	Immunoglobulin kappa joining 4 (Fragment) OS=Homo sapiens OX=9606 GN=IGKJ4 PE=1 SV=1	HUMAN	1249.5	12	-	0.83946	-	1.10662	-	1.15878	-	1.43219	-	1.88799	-	1.99526	-	1.25892	-	1.65959	-	1.7378	1.45296	0.391811	0.00749414	0.03407
564	sp|P07307|ASGR2_HUMAN	Asialoglycoprotein receptor 2 OS=Homo sapiens OX=9606 GN=ASGR2 PE=1 SV=2	HUMAN	35092	311	-	1.28233	-	1.24738	-	1.1272	-	1.03753	-	1.00925	-	0.912011	-	1.10662	-	1.07647	-	0.972747	1.08573	0.121522	0.0715435	0.154203
565	sp|P06276|CHLE_HUMAN	Cholinesterase OS=Homo sapiens OX=9606 GN=BCHE PE=1 SV=1	HUMAN	68417.6	602	-	0	-	0	-	0	-	0	-	1.07647	-	0	-	2.29087	-	0.912011	-	0	1.42645	0.753112	0.441109	0.564161
566	sp|O76076|CCN5_HUMAN	CCN family member 5 OS=Homo sapiens OX=9606 GN=CCN5 PE=1 SV=1	HUMAN	26824.8	250	-	0	-	0	-	0	-	0	-	0	-	0	-	0	-	0	-	0	--	--	--	--
567	tr|E9PHV5|E9PHV5_HUMAN	Protein ITPRID2 OS=Homo sapiens OX=9606 GN=ITPRID2 PE=1 SV=1	HUMAN	136137	1237	-	0.440555	-	0.237684	-	0.380189	-	1.90546	-	1.02802	-	1.6293	-	1.24738	-	0.679204	-	1.07647	0.95825	0.575456	0.340182	0.473106
568	sp|P33908|MA1A1_HUMAN	Mannosyl-oligosaccharide 1,2-alpha-mannosidase IA OS=Homo sapiens OX=9606 GN=MAN1A1 PE=1 SV=3	HUMAN	72967.9	653	-	0	-	0	-	0	-	0	-	0	-	0	-	0	-	0	-	0	--	--	--	--
569	sp|P02750|A2GL_HUMAN	Leucine-rich alpha-2-glycoprotein OS=Homo sapiens OX=9606 GN=LRG1 PE=1 SV=2	HUMAN	38177.5	347	-	1.72187	-	1.2942	-	1.27057	-	1.03753	-	0.772681	-	0.765597	-	1.21339	-	0.912011	-	0.895365	1.09813	0.309523	0.521351	0.645425
570	tr|K7EKI8|K7EKI8_HUMAN	Periplakin OS=Homo sapiens OX=9606 GN=PPL PE=1 SV=1	HUMAN	204488	1754	-	0.704693	-	3.76704	-	0.954993	-	1.18032	-	6.30957	-	1.59956	-	0.539511	-	2.88403	-	0.731139	2.07454	1.9291	0.201314	0.331036
571	sp|Q6ZQQ6|WDR87_HUMAN	WD repeat-containing protein 87 OS=Homo sapiens OX=9606 GN=WDR87 PE=1 SV=3	HUMAN	333183	2873	-	0.972747	-	4.32514	-	1.1272	-	1.1695	-	4.92039	-	1.35519	-	1.44544	-	6.30957	-	1.67494	2.5889	2.02243	0.0189093	0.0623777
572	sp|P04259|K2C6B_HUMAN	Keratin, type II cytoskeletal 6B OS=Homo sapiens OX=9606 GN=KRT6B PE=1 SV=5	HUMAN	60066.5	564	-	1.13763	-	1.10662	-	0.895365	-	1.59956	-	1.5417	-	1.24738	-	1.18032	-	1.13763	-	0.92045	1.19629	0.241445	0.0394707	0.104675
573	sp|Q16769|QPCT_HUMAN	Glutaminyl-peptide cyclotransferase OS=Homo sapiens OX=9606 GN=QPCT PE=1 SV=1	HUMAN	40876.1	361	-	1.00925	-	1.70608	-	1.28233	-	0.990832	-	1.67494	-	1.27057	-	1.25892	-	2.12814	-	1.61436	1.43727	0.371402	0.0044261	0.0246858
574	sp|Q96RD9|FCRL5_HUMAN	Fc receptor-like protein 5 OS=Homo sapiens OX=9606 GN=FCRL5 PE=1 SV=3	HUMAN	106436	977	-	0	-	0	-	0	-	0	-	0	-	0	-	0	-	0	-	0	--	--	--	--
575	sp|P55285|CADH6_HUMAN	Cadherin-6 OS=Homo sapiens OX=9606 GN=CDH6 PE=1 SV=1	HUMAN	88307.8	790	-	0.630957	-	0.529663	-	1.14815	-	0.937562	-	0.787046	-	1.72187	-	0.457088	-	0.387258	-	0.831764	0.825707	0.414549	0.0987169	0.190735
576	sp|Q96RW7|HMCN1_HUMAN	Hemicentin-1 OS=Homo sapiens OX=9606 GN=HMCN1 PE=1 SV=2	HUMAN	613385	5635	-	0.816582	-	3.49945	-	0.648634	-	2.75423	-	9.28966	-	2.18776	-	2.29087	-	7.87046	-	1.75388	3.45684	3.05623	0.0165207	0.0569279
577	sp|Q9Y5C1|ANGL3_HUMAN	Angiopoietin-related protein 3 OS=Homo sapiens OX=9606 GN=ANGPTL3 PE=1 SV=1	HUMAN	53637.1	460	-	1.5417	-	2.14783	-	16.293	-	1.08643	-	1.51356	-	16.7494	-	0.855067	-	1.19124	-	9.2045	5.6203	6.69933	0.0293754	0.0840852
578	tr|K7ELG5|K7ELG5_HUMAN	Dual-specificity protein phosphatase 3 (Fragment) OS=Homo sapiens OX=9606 GN=DUSP3 PE=1 SV=1	HUMAN	12511.5	112	-	0	-	0	-	0	-	0	-	0	-	0	-	0	-	0	-	0	--	--	--	--
579	sp|Q14847|LASP1_HUMAN	LIM and SH3 domain protein 1 OS=Homo sapiens OX=9606 GN=LASP1 PE=1 SV=2	HUMAN	29717.1	261	-	0.737904	-	0	-	1.57036	-	0.954993	-	1.19124	-	1.99526	-	0.293765	-	0	-	0	1.12392	0.604943	0.882596	0.936244
580	tr|A0A494C039|A0A494C039_HUMAN	Hypoxia up-regulated protein 1 OS=Homo sapiens OX=9606 GN=HYOU1 PE=1 SV=1	HUMAN	111406	1000	-	0	-	0	-	0	-	0	-	0	-	0	-	0.787046	-	0.505825	-	0.787046	0.693305	0.162363	0.119634	0.22318
581	sp|P0DSN7|KVD37_HUMAN	Probable non-functional immunoglobulinn kappa variable 1D-37 OS=Homo sapiens OX=9606 GN=IGKV1D-37 PE=1 SV=1	HUMAN	12688.3	117	-	0	-	0	-	0	-	0	-	0	-	0	-	0	-	0	-	0	--	--	--	--
582	sp|P31146|COR1A_HUMAN	Coronin-1A OS=Homo sapiens OX=9606 GN=CORO1A PE=1 SV=4	HUMAN	51025.8	461	-	0.322107	-	0.387258	-	10.3753	-	0.648634	-	0.794328	-	14.3219	-	0.972747	-	1.19124	-	19.2309	5.36049	7.31136	0.297409	0.442028
583	sp|P28066|PSA5_HUMAN	Proteasome subunit alpha type-5 OS=Homo sapiens OX=9606 GN=PSMA5 PE=1 SV=3	HUMAN	26410.8	241	-	1.64437	-	0.990832	-	0	-	2.33346	-	1.40605	-	0	-	1.07647	-	0.648634	-	0	1.34997	0.592068	0.279914	0.425375
584	sp|P0DP02|HVC33_HUMAN	Immunoglobulin heavy variable 3-30-3 OS=Homo sapiens OX=9606 GN=IGHV3-30-3 PE=3 SV=1	HUMAN	12988.7	117	-	0	-	0	-	0	-	0	-	0	-	0	-	0	-	0	-	0	--	--	--	--
585	sp|P68371|TBB4B_HUMAN	Tubulin beta-4B chain OS=Homo sapiens OX=9606 GN=TUBB4B PE=1 SV=1	HUMAN	49830.7	445	-	0	-	0	-	0	-	0	-	0	-	0	-	0	-	0	-	0	--	--	--	--
586	sp|A0A087WSY4|HV432_HUMAN	Immunoglobulin heavy variable 4-30-2 OS=Homo sapiens OX=9606 GN=IGHV4-30-2 PE=3 SV=1	HUMAN	13024.8	118	-	1.59956	-	1.6293	-	1.13763	-	0.824138	-	0.83946	-	0.586138	-	0.57544	-	0.586138	-	0.409261	0.909673	0.451315	0.249495	0.385647
587	tr|A0A0A0MS09|A0A0A0MS09_HUMAN	Immunoglobulin heavy constant delta (Fragment) OS=Homo sapiens OX=9606 GN=IGHD PE=1 SV=1	HUMAN	47485.4	430	-	0	-	0	-	0	-	5.19996	-	2.53513	-	2.12814	-	0	-	0	-	0	3.28774	1.66848	0.0555029	0.132278
588	sp|Q6VUC0|AP2E_HUMAN	Transcription factor AP-2-epsilon OS=Homo sapiens OX=9606 GN=TFAP2E PE=2 SV=1	HUMAN	46211.5	442	-	0.981748	-	0.862979	-	0.937562	-	1.5417	-	1.35519	-	1.45881	-	0.816582	-	0.724436	-	0.77983	1.05098	0.313802	0.900659	0.944296
589	tr|A0A0A6YYL2|A0A0A6YYL2_HUMAN	Sulfotransferase OS=Homo sapiens OX=9606 GN=SULT1A4 PE=1 SV=1	HUMAN	34779.5	301	-	0.496592	-	0	-	1.47231	-	0.239883	-	0	-	0.711214	-	0.0613762	-	0	-	0.180302	0.526947	0.519214	0.0618345	0.139385
590	tr|G3V357|G3V357_HUMAN	Ribonuclease pancreatic OS=Homo sapiens OX=9606 GN=RNASE1 PE=1 SV=1	HUMAN	13049.5	116	-	2.31206	-	0.21677	-	0.672977	-	1.34276	-	0.125893	-	0.387258	-	1.64437	-	0.152757	-	0.474242	0.814344	0.774448	0.0971508	0.18906
591	sp|A0A075B6J9|LV218_HUMAN	Immunoglobulin lambda variable 2-18 OS=Homo sapiens OX=9606 GN=IGLV2-18 PE=3 SV=2	HUMAN	12411.6	118	-	0.178649	-	0	-	0	-	0.672977	-	0	-	2.33346	-	0.172187	-	0	-	0	0.839318	1.02334	0.310211	0.453579
592	sp|P11150|LIPC_HUMAN	Hepatic triacylglycerol lipase OS=Homo sapiens OX=9606 GN=LIPC PE=1 SV=3	HUMAN	55914.1	499	-	0	-	0	-	0	-	0	-	0	-	0	-	0	-	0	-	0	--	--	--	--
593	sp|P63000|RAC1_HUMAN	Ras-related C3 botulinum toxin substrate 1 OS=Homo sapiens OX=9606 GN=RAC1 PE=1 SV=1	HUMAN	21449.9	192	-	1.08643	-	1.2942	-	0.946237	-	0.981748	-	1.1695	-	0.855067	-	0.879022	-	1.03753	-	0.758578	1.00092	0.166321	0.84336	0.912515
594	tr|D6R9W4|D6R9W4_HUMAN	Drebrin (Fragment) OS=Homo sapiens OX=9606 GN=DBN1 PE=1 SV=1	HUMAN	36471.1	317	-	0	-	0	-	0	-	0	-	0	-	0	-	0	-	0	-	0	--	--	--	--
595	sp|O95428|PPN_HUMAN	Papilin OS=Homo sapiens OX=9606 GN=PAPLN PE=2 SV=4	HUMAN	137699	1278	-	0	-	0.432514	-	1.24738	-	0	-	0.20893	-	0	-	0	-	0.251189	-	0.717794	0.571562	0.427666	0.0779211	0.162762
596	tr|H0Y9H1|H0Y9H1_HUMAN	Calnexin (Fragment) OS=Homo sapiens OX=9606 GN=CANX PE=1 SV=8	HUMAN	21392.4	189	-	0.630957	-	0	-	0.630957	-	0.436516	-	0	-	0.436516	-	0.401791	-	0	-	0.401791	0.489755	0.110472	0.000399729	0.00514889
597	sp|Q9Y240|CLC11_HUMAN	C-type lectin domain family 11 member A OS=Homo sapiens OX=9606 GN=CLEC11A PE=1 SV=1	HUMAN	35694.4	323	-	0	-	0	-	0	-	0	-	0	-	0	-	0	-	0	-	0	--	--	--	--
598	tr|A0A590UJK3|A0A590UJK3_HUMAN	Sarcolemmal membrane-associated protein OS=Homo sapiens OX=9606 GN=SLMAP PE=1 SV=1	HUMAN	96900.3	842	-	0	-	0	-	0	-	0	-	0	-	0	-	0	-	0	-	0	--	--	--	--
599	sp|P12273|PIP_HUMAN	Prolactin-inducible protein OS=Homo sapiens OX=9606 GN=PIP PE=1 SV=1	HUMAN	16572.3	146	-	0	-	0	-	0	-	0	-	0	-	0	-	0	-	0	-	0	--	--	--	--
600	sp|A0A0C4DH36|HV338_HUMAN	Probable non-functional immunoglobulin heavy variable 3-38 OS=Homo sapiens OX=9606 GN=IGHV3-38 PE=1 SV=1	HUMAN	12758.5	116	-	0	-	0	-	0	-	0	-	0	-	0	-	0	-	0	-	0	--	--	--	--
601	sp|Q7Z591|AKNA_HUMAN	Microtubule organization protein AKNA OS=Homo sapiens OX=9606 GN=AKNA PE=1 SV=2	HUMAN	155138	1439	-	0.903649	-	1.6293	-	1.0666	-	0.717794	-	1.2942	-	0.847227	-	0.816582	-	1.47231	-	0.963829	1.07905	0.316435	0.681896	0.778282
602	sp|P32119|PRDX2_HUMAN	Peroxiredoxin-2 OS=Homo sapiens OX=9606 GN=PRDX2 PE=1 SV=5	HUMAN	21891.7	198	-	0.870964	-	2.83139	-	1.18032	-	0.77983	-	2.53513	-	1.05682	-	0.613762	-	2.01372	-	0.831764	1.41263	0.827965	0.301593	0.445798

## Sheet: Sheet1
Headers and annotations of the table of DEPs
Column name	Annotations
N	Protein group number
Accession	All accessions of the protein group, separated by a semicolon
Name	Description of the protein
Species	Biological origin of samples
Protein Mass	protein molecular weight
Protein Length	Protein sequence length
Y:B	Fold change of vascular aging (aortic stiffness)group compared with no-vascular aging (no-aortic stiffness) group
PVal Y:B	p value of Y: B
Q-value Y:B	q value of Y: B
SD Y:B	standard deviation value of Y: B
